# Supplementary material for: Integrative Analyses of Metabolome and Transcriptome Reveals Apocarotenoid and Flavonoid Biosynthesis During Saffron ( Crocus sativus L.) Stigmas Development
Source: Food Sci Nutr. 2025 Aug 1;13(8):e70712. doi: 10.1002/fsn3.70712 (PMC12317191; doi:10.1002/fsn3.70712)
Supplement: Supplementary file 2 — Data S2. [file FSN3-13-e70712-s001.xlsx]

## Sheet: Table S1
TABLE S1 | Gene IDs and primers used in the quantitative real-time PCR (qRT-PCR) experiments.
Gene_ID	Forward PCR Primer (5′-3′)	Reverse PCR Primer (5′-3′)
Tublin(Csativus38860)	CGTGCGTTTGTTCACTGGTA	CCCACCTCTTCGTAATCCTTC
PSY (Csativus31559)	AGCTCTTCCGTGGATATCGTC	ATCCACAAGTTCATCGGTTCG
CCD2(Csativus20298)	CAAAAAGAGCTCGTATCGGTG	AAGATCAGGACTCTCAAGGCG
UDPG1(Csativus53125)	GGATCGAGGTGCTCAGGTCTC	GAGCCATTTCAGGCAATCGTT
UDPG2(Csativus23532)	TTGCTCAAGTCTCAGCTGCCT	TCATGCTCCCGAAACATACGT
ZEP(Csativus23428)	GCACGAGTTTCACGTCGAATC	ACACGAATGCACCTCCGTAAC
C4H(Csativus19446)	GACAACGCTGGTCTCAAGTGC	TTTGATGACGGCTTGGAGGTA
CHS(Csativus50393)	GGGCTGATCTCGAAGAACATA	CCATGATGAATATCACGCACG
FLS(Csativus43686)	TGGAAGTGATGGATGAAATGC	CATCGAACCAGTGATCGTCCT
PAL1(Csativus37701)	CGCGATCATGGAACACGTG	GGCGTACCGGTCCTGCTTC
PAL2(Csativus49639)	GCCTCCACGGTCCTCTTCG	GGGTGGTGCTTGAGCTTGTG
NCED1(Csativus19183)	GGTGGTGAAGGTGGACTTCGAG	CCCTCGTCATGCAAGTAACTCAC
NCED2(Csativus19184)	GCCTGGCGAACACAAGCTTG	GCGTCCGACGGTTGAGATGTC
NCED3(Csativus43448)	TCCCGCTTCGTCCAGACCTAC	CCCTCAGCAGGGTTCATCTGC
LUT(Csativus36178)	TGGATGCTGCAGCATCAGATG	TGGCCTTCTTCTGCCTAGGTG
ALDH(Csativus29545)	CGGTCCTCACCATGTGCAAG	CCGCATGCAAGAGCTGGAC

## Sheet: Table S2
TABLE S2 | Primer Sequences for Vector Construction
Primer Name	Sequence (5'-3')	Usage
1302_01743_ F	acacgggggactcttgacATGATCACCGTAGCATCAACCC	Amplification of 4CL gene
1302_01743_ R	cctttactagtcagatctacTTAAGCAGAAACAACCACTCTTGC	Amplification of 4CL gene
1302_49639_F	acacgggggactcttgacATGGAGTTCGGCCACCG	Amplification of PAL gene
1302_49639_R	cctttactagtcagatctacCTAGGATATGGGGAGAGGAGCA	Amplification of PAL gene
1302_50393_F	acacgggggactcttgacATGGCCAATCTGGAGGAGTAC	Amplification of CHS gene
1302_50393_R	cctttactagtcagatctacTTAAGCGGCAGCAGTTGGG	Amplification of CHS gene

## Sheet: Table S3
TABLE S3 | The metabolites detected in this study.
Q1 (Da)	Molecular Weight (Da)	Formula	Ionization model	Compounds	Class I	Class II	CAS	S1-1	S1-2	S1-3	S2-1	S2-2	S2-3	S3-1	S3-2	S3-3	cpd_ID	kegg_map
203.22	202.216	C10H26N4	[M+H]+	Spermine	Alkaloids	Phenolamine	71-44-3	139630000	143700000	155760000	147170000	153380000	137190000	152350000	141430000	149440000	C00750	ko00330,ko00410,ko00480,ko00770,ko01100,ko01240
117.02	118.027	C4H6O4	[M-H]-	Succinic acid	Organic acids	Organic acids	110-15-6	36506000	39908000	44720000	18766000	18051000	17748000	135610000	134350000	151400000	C00042	ko00020,ko00190,ko00250,ko00310,ko00350,ko00360,ko00620,ko00630,ko00640,ko00650,ko00760,ko00920,ko01100,ko01110,ko01200
284.1	283.092	C10H13N5O5	[M+H]+	Crotonoside; 2-Hydroxyadenosine	Nucleotides and derivatives	Nucleotides and derivatives	1818-71-9	43160000	42804000	40424000	18924000	21247000	19833000	92161000	88906000	85548000	C08432	--
195.05	196.058	C6H12O7	[M-H]-	Gluconic acid	Others	Saccharides and Alcohols	526-95-4	39838000	41244000	40794000	36255000	31335000	25335000	58791000	68015000	71613000	C00257	ko00030,ko01100,ko01110,ko01200
277.22	278.225	C18H30O2	[M-H]-	α-Linolenic Acid	Lipids	Free fatty acids	463-40-1	36037000	41902000	40649000	15701000	18542000	17288000	56744000	54843000	63661000	C06427	ko00592,ko01040,ko01100,ko01110
664.12	663.109	C21H27N7O14P2	[M+H]+	Nicotinic acid adenine dinucleotide	Nucleotides and derivatives	Nucleotides and derivatives	53-84-9	27659000	32539000	35481000	44696000	54703000	48596000	53266000	45803000	43478000	C00003	ko00190,ko00730,ko00760,ko01100,ko01240
496.34	495.332	C24H50NO7P	[M+H]+	LysoPC 16:0(2n isomer)	Lipids	LPC	-	13753000	14906000	15811000	7176700	8479400	7782300	40901000	41689000	42666000	--	--
136.06	135.054	C5H5N5	[M+H]+	2-Aminopurine	Nucleotides and derivatives	Nucleotides and derivatives	452-06-2	12145000	11870000	13178000	2157600	2355800	2128200	37161000	35172000	35692000	--	--
384.12	383.108	C14H17N5O8	[M+H]+	Succinyladenosine	Nucleotides and derivatives	Nucleotides and derivatives	4542-23-8	27800000	30395000	27634000	13679000	15101000	16217000	36586000	35028000	33136000	--	--
169.12	168.115	C10H16O2	[M+H]+	4-Hydroxy-β-cyclocitral	Terpenoids	Monoterpenoids	35692-94-5	9	9	9	9	9	9	36371000	31757000	31541000	C19731	ko00999
454.29	453.286	C21H44NO7P	[M+H]+	LysoPE 16:0	Lipids	LPE	53862-35-4	21111000	25147000	29244000	19179000	22557000	21168000	34869000	33746000	39525000	--	--
479.12	478.111	C22H22O12	[M+H]+	6-Methoxykaempferol-3-O-glucoside	Flavonoids	Flavonols	63422-27-5	12798000	13303000	12090000	4489400	6352000	5335400	34801000	29560000	27634000	--	--
544.34	543.333	C28H50NO7P	[M+H]+	Propyl 2-(trimethylammonio)ethyl phosphate	Others	Others	-	145360000	154770000	151390000	71524000	76716000	76884000	34428000	33841000	36719000	--	--
182.08	181.074	C9H11NO3	[M+H]+	4-Hydroxy-5-(2-oxo-1-pyrrolidinyl)benzoic acid	Alkaloids	Pyrrole alkaloids	-	13361000	16269000	17124000	10856000	11732000	10943000	32119000	28604000	25287000	--	--
259.02	260.03	C6H13O9P	[M-H]-	Glucose-1-phosphate	Others	Saccharides and Alcohols	59-56-3	30430000	22825000	23433000	22987000	18863000	20043000	31188000	29692000	29755000	C00103	ko00010,ko00040,ko00052,ko00500,ko00520,ko00523,ko00561,ko01100,ko01110,ko01240
479.12	478.112	C22H22O12	[M+H]+	Nepetin-7-O-glucoside(Nepitrin)	Flavonoids	Flavones	569-90-4	17279000	10721000	10569000	4282000	7750200	6352500	31025000	45143000	39309000	--	--
296.07	295.056	C8H14N3O7P	[M+H]+	5-Aminoimidazole ribonucleotide	Nucleotides and derivatives	Nucleotides and derivatives	25635-88-5	19920000	18091000	14422000	28619000	30698000	35894000	30221000	32409000	36321000	--	--
536.37	535.364	C27H54NO7P	[M+H]+	LysoPC 19:1	Lipids	LPC	-	12273000	12815000	12965000	7574300	8556900	7984300	29974000	32099000	31823000	--	--
565.05	566.055	C15H24N2O17P2	[M-H]-	Uridine 5'-diphospho-D-glucose	Nucleotides and derivatives	Nucleotides and derivatives	133-89-1	41761000	38060000	37581000	41906000	41357000	48101000	28998000	32055000	26257000	C00029	ko00040,ko00052,ko00053,ko00240,ko00500,ko00520,ko00524,ko00561,ko00908,ko01100,ko01110,ko01240
128.03	127.019	C6H6ClN	[M+H]+	3-Chloroaniline	Alkaloids	Alkaloids	108-42-9	33953000	35072000	34855000	32592000	34848000	33634000	28432000	28080000	27959000	--	--
183.08	182.073	C13H10O	[M+H]+	Benzophenone	Others	Others	119-61-9	145510	140620	127510	136160	174070	176720	28181000	24356000	27697000	C06354	--
519.06	520.158	C25H28O12	[M-H]-	4,5-Dihydroxy-α-tetralone-4-O-[6'-O-(3'',5''-dimethoxy-4''-hydryoxybenzoyl)]glucoside	Quinones	Quinones	-	1434100	1304200	1265200	17037000	19126000	15931000	27926000	25714000	26403000	--	--
177.05	176.047	C10H8O3	[M+H]+	7-Methoxycoumarin	Lignans and Coumarins	Coumarins	531-59-9	509900	626110	518310	4153700	3275500	3651900	27163000	26920000	26584000	C09268	--
491.12	490.111	C23H22O12	[M+H]+	Kaempferol-3-O-(2''-acetyl)glucoside	Flavonoids	Flavonols	-	85582000	71948000	77824000	43036000	38976000	47209000	26980000	32988000	34656000	--	--
304.15	303.143	C12H21N3O6	[M+H]+	Nicotianamine	Alkaloids	Alkaloids	34441-14-0	38673000	46149000	31229000	25753000	24784000	28985000	26829000	31114000	27722000	C05324	--
496.34	495.332	C24H50NO7P	[M+H]+	LysoPC 16:0	Lipids	LPC	17364-16-8	11792000	14145000	14923000	10527000	11647000	12114000	26389000	31682000	26098000	--	--
167.11	166.099	C10H14O2	[M+H]+	Rhododendrol	Phenolic acids	Phenolic acids	501-96-2	9	9	9	9	9	9	26241000	28318000	29042000	--	--
611.16	610.153	C27H30O16	[M+H]+	Luteolin-7-O-gentiobioside	Flavonoids	Flavones	-	31719000	56835000	65818000	56915000	24062000	57960000	25489000	19840000	33015000	--	--
476.28	475.27	C23H42NO7P	[M+H]+	LysoPE 18:3(2n isomer)	Lipids	LPE	-	32153000	32371000	31947000	9179200	8474400	9470500	25363000	27768000	30979000	--	--
479.12	478.111	C22H22O12	[M+H]+	Rhamnetin-3-O-Glucoside	Flavonoids	Flavonols	27875-34-9	6451500	14528000	7743200	4609200	4543100	6966000	24537000	32591000	23415000	--	--
335.06	334.057	C11H15N2O8P	[M+H]+	β-Nicotinamide mononucleotide	Nucleotides and derivatives	Nucleotides and derivatives	1094-61-7	32923000	29495000	20962000	14058000	13185000	14211000	24406000	20928000	22138000	C00455	ko00760,ko01100
479.12	478.111	C22H22O12	[M+H]+	Tamarixetin-3-O-glucoside (Tamarixin)	Flavonoids	Flavonols	27542-39-8	19071000	17827000	16296000	3255100	5321900	5039800	24246000	30702000	31744000	--	--
104.07	103.063	C4H9NO2	[M+H]+	Methyl 3-aminopropanoate	Amino acids and derivatives	Amino acids and derivatives	4138-35-6	29095000	28171000	28466000	9221800	10003000	9922900	24245000	24197000	22034000	--	--
328.12	327.11	C18H17NO5	[M+H]+	N-[3-(4-Hydroxyphenyl)acryloyl]-L-tyrosine	Amino acids and derivatives	Amino acids and derivatives	77201-66-2	24736000	24889000	24315000	29626000	26548000	25763000	23900000	24846000	23629000	--	--
281.25	282.256	C18H34O2	[M-H]-	Elaidic Acid	Lipids	Free fatty acids	112-79-8	19342000	18558000	20177000	10320000	10190000	9979500	22813000	24600000	22704000	C01712	--
433.11	432.106	C21H20O10	[M+H]+	Sophoricoside	Flavonoids	Isoflavones	152-95-4	55722000	58368000	58299000	27769000	26399000	28816000	22494000	21230000	23249000	--	--
433.11	432.106	C21H20O10	[M+H]+	Galangin-7-O-glucoside	Flavonoids	Flavones	-	53881000	55759000	59300000	26622000	26058000	26676000	22333000	20996000	22471000	--	--
433.11	432.106	C21H20O10	[M+H]+	Apigenin-7-O-α-D-glucopyranoside	Flavonoids	Flavones	-	58914000	58940000	59704000	29792000	29205000	29706000	22301000	22447000	21744000	--	--
433.11	432.106	C21H20O10	[M+H]+	Apigenin-7-O-glucoside(Cosmosiin)	Flavonoids	Flavones	578-74-5	56715000	62140000	55409000	27067000	29042000	26091000	22114000	21869000	22713000	C04608	ko00944
595.17	594.158	C27H30O15	[M+H]+	Kaempferol-3-O-glucorhamnoside	Flavonoids	Flavonols	40437-72-7	27298000	28933000	28929000	31919000	40857000	37288000	21269000	22752000	17008000	--	--
433.11	432.106	C21H20O10	[M+H]+	4',5-Dihydroxyisoflavone-7-O-galactoside	Flavonoids	Isoflavones	-	59724000	57400000	56118000	27771000	27744000	25835000	21194000	21240000	22168000	--	--
176.1	175.096	C6H13N3O3	[M+H]+	L-Citrulline	Amino acids and derivatives	Amino acids and derivatives	372-75-8	15726000	14719000	12716000	6840800	5779000	6149900	20808000	20145000	20147000	C00327	ko00220,ko01100,ko01110,ko01230
431.13	430.126	C22H22O9	[M+H]+	Formononetin-7-O-glucoside (Ononin)	Flavonoids	Isoflavones	486-62-4	9	9	9	9	9	9	20608000	20049000	20340000	C10509	ko00943
170.08	169.074	C8H11NO3	[M+H]+	Norepinephrine	Others	Others	51-41-2	2104000	2237600	2235000	1395300	1431100	1433400	20548000	20642000	18502000	C00547	ko00350,ko01100
170.08	169.074	C8H11NO3	[M+H]+	Pyridoxine	Others	Vitamin	65-23-6	2089800	2487600	2397200	1307800	1539100	1467900	20402000	21794000	20254000	C00314	ko00750,ko01100,ko01240
815.23	814.216	C35H42O22	[M+H]+	kaempferol-3-O-β-D-(2-O-6-acetylglucosyI) glucopyranoside-7-O-glucopyranoside	Flavonoids	Flavonols	-	16673000	33625000	21914000	18830000	16144000	29406000	20402000	23180000	15351000	--	--
433.11	432.106	C21H20O10	[M+H]+	Genistein-7-O-galactoside	Flavonoids	Isoflavones	-	52874000	58110000	57477000	26523000	28058000	26870000	20156000	21317000	21250000	--	--
479.12	478.111	C22H22O12	[M+H]+	Isotamarixin	Flavonoids	Flavonols	-	17609000	18821000	13133000	3165200	5598700	4240900	20131000	29612000	27627000	--	--
371.1	372.106	C16H20O10	[M-H]-	Trihydroxycinnamoylquinic acid	Phenolic acids	Phenolic acids	-	17269000	21041000	22588000	23483000	26661000	20583000	19036000	18937000	21527000	--	--
169.05	168.042	C8H8O4	[M+H]+	5-Methoxysalicylic acid	Phenolic acids	Phenolic acids	2612-02-4	9	9	9	9	9	9	18773000	17148000	17704000	--	--
465.1	464.095	C21H20O12	[M+H]+	6-Hydroxykaempferol-7-O-glucoside	Flavonoids	Flavonols	-	22114000	27327000	20039000	13020000	20555000	14741000	18165000	21591000	20383000	--	--
136.06	135.054	C5H5N5	[M+H]+	Adenine	Nucleotides and derivatives	Nucleotides and derivatives	73-24-5	15468000	16865000	16908000	7912400	8357800	7376300	18023000	17100000	15420000	C00147	ko00230,ko00908,ko01100
595.17	594.158	C27H30O15	[M+H]+	Luteolin-7-O-neohesperidoside (Lonicerin)	Flavonoids	Flavones	25694-72-8	30682000	31844000	29043000	33169000	40167000	39700000	17885000	16712000	21291000	C12630	ko00944
653.17	652.163	C29H32O17	[M+H]+	kaempferol 3-O-(6-O-acety1) glucopyranoside-7-O-glucopyranoside*	Flavonoids	Flavonols	-	50595000	93800000	75560000	87849000	37442000	33377000	17601000	47344000	32608000	--	--
148.06	147.053	C5H9NO4	[M+H]+	O-Acetylserine	Amino acids and derivatives	Amino acids and derivatives	5147-00-2	583160	587470	488180	418420	411360	434530	17576000	18266000	18166000	C00979	ko00270,ko00908,ko00920,ko01100,ko01110,ko01200,ko01230,ko04122
595.16	594.158	C27H30O15	[M+H]+	Kaempferol-3-O-neohesperidoside	Flavonoids	Flavonols	32602-81-6	22132000	31456000	31240000	26773000	40861000	37156000	17470000	22064000	16875000	--	--
595.17	594.158	C27H30O15	[M+H]+	Kaempferol-3-O-glucoside-7-O-rhamnoside	Flavonoids	Flavonols	-	24152000	27410000	23654000	36282000	39571000	42479000	17454000	21587000	18836000	--	--
279.23	280.24	C18H32O2	[M-H]-	Linoleic acid	Lipids	Free fatty acids	60-33-3	12396000	14179000	14402000	4712800	4774400	5678700	17123000	14499000	15620000	C01595	ko00591,ko01040,ko01100
377.15	376.138	C17H20N4O6	[M+H]+	Riboflavin (Vitamin B2)	Others	Vitamin	83-88-5	16766000	16264000	18552000	13948000	15743000	14272000	17122000	13675000	13018000	C00255	ko00740,ko01100,ko01110,ko01240,ko02010
133.01	134.022	C4H6O5	[M-H]-	D-Malic acid	Organic acids	Organic acids	636-61-3	9425100	11217000	10191000	13807000	12107000	10877000	17105000	17526000	18875000	C00497	ko00650,ko01100
479	478.111	C22H22O12	[M+H]+	6-C-Methylquercetin-3-O-glucoside	Flavonoids	Flavonols	-	14175000	7156100	10939000	4076400	4306800	5261900	16950000	23431000	29924000	--	--
133.01	134.022	C4H6O5	[M-H]-	3-Dehydro-L-Threonic Acid	Others	Saccharides and Alcohols	-	9175100	10485000	10046000	13327000	10977000	10116000	16802000	16304000	20606000	C03064	ko00053,ko01100
165.04	166.048	C5H10O6	[M-H]-	D-Xylonic acid	Others	Saccharides and Alcohols	526-91-0	19981000	21477000	19440000	16349000	15785000	13385000	15780000	15730000	16116000	C00502	ko00040,ko01100
625.18	624.169	C28H32O16	[M+H]+	Isorhamnetin-3-O-rutinoside (Narcissin)	Flavonoids	Flavones	604-80-8	8806200	7073900	4048700	1134000	2356300	5571400	15265000	9770100	13539000	--	--
331.14	330.131	C15H22O8	[M+H]+	Bartsioside	Others	Others	62133-72-6	9	9	9	9	9	9	15067000	7741100	9761300	--	--
136.08	135.068	C8H9NO	[M+H]+	2-Phenylacetamide	Alkaloids	Alkaloids	103-81-1	6837900	8225500	8851900	5846900	6282300	4938800	15060000	14849000	11879000	C02505	ko00360,ko01100
399.15	398.137	C15H22N6O5S	[M+H]+	S-(5'-Adenosyl)-L-methionine	Amino acids and derivatives	Amino acids and derivatives	29908-03-0	4580800	6053900	6117300	4946900	5583800	4990900	14893000	18864000	16896000	C00019	ko00261,ko00270,ko00330,ko00908,ko01100,ko01110,ko01230,ko01240,ko04122
118.09	117.079	C5H11NO2	[M+H]+	Betaine	Alkaloids	Alkaloids	107-43-7	18422000	15245000	15124000	14469000	15006000	15000000	14607000	14210000	12744000	C00719	ko00260,ko01100,ko02010
137.06	136.052	C8H8O2	[M+H]+	4-Methylbenzoic acid	Phenolic acids	Phenolic acids	99-94-5	147950	110740	181950	195440	214570	194770	14552000	15090000	14077000	C01454	ko01100
136.04	135.035	C4H9NO2S	[M+H]+	S-Methyl-L-cysteine	Amino acids and derivatives	Amino acids and derivatives	1187-84-4	6813800	7392400	8764700	5576500	5626500	5540200	14545000	13553000	11548000	C22040	ko02010
476.28	475.27	C23H42NO7P	[M+H]+	LysoPE 18:3	Lipids	LPE	-	32919000	33448000	33630000	6651100	6961200	7299000	14478000	13518000	13264000	--	--
494.32	493.317	C24H48NO7P	[M+H]+	LysoPC 16:1(2n isomer)	Lipids	LPC	-	6601000	6464900	6422400	7645400	8340800	7925600	14415000	14530000	14550000	--	--
132.1	131.095	C6H13NO2	[M+H]+	6-Deoxyfagomine	Alkaloids	Piperidine alkaloids	197449-09-5	6762200	7503600	6982400	3315500	3387300	3222600	14371000	14691000	12777000	--	--
697.16	696.153	C30H32O19	[M+H]+	Kaempferol-3-O-(6''-Malonyl)glucoside-7-O-Glucoside	Flavonoids	Flavonols	-	48681000	55847000	52703000	32836000	31497000	32196000	14172000	12878000	12506000	--	--
191.02	192.027	C6H8O7	[M-H]-	Isocitric Acid	Organic acids	Organic acids	320-77-4	25504000	22461000	20196000	20002000	21703000	23195000	13965000	13430000	13361000	C00311	ko00020,ko00630,ko01100,ko01110,ko01200,ko01210,ko01230,ko01240
165.05	164.047	C9H8O3	[M+H]+	Caffeic aldehyde	Phenolic acids	Phenolic acids	141632-15-7	774490	677850	1217100	9	9	9	13639000	18602000	15700000	C10945	ko00940,ko01110
136.07	135.068	C8H9NO	[M+H]+	N-benzylformamide	Alkaloids	Alkaloids	6343-54-0	6521900	7918600	8674200	5883600	6069600	5611900	13573000	14505000	11882000	C15561	--
625.18	624.169	C28H32O16	[M+H]+	Tamarixetin-3-O-glucoside-7-O-rhamnoside	Flavonoids	Flavonols	-	10733000	11478000	2455700	1925100	3145500	1226500	13391000	15351000	12124000	--	--
193.05	192.042	C10H8O4	[M+H]+	Scopoletin (7-Hydroxy-6-methoxycoumarin)	Lignans and Coumarins	Coumarins	92-61-5	1942400	2388700	2145500	9077600	10133000	9881000	13024000	13145000	13388000	C01752	ko00940,ko01110
329.23	330.241	C18H34O5	[M-H]-	9,12,13-TriHOME; 9(S),12(S),13(S)-Trihydroxy-10(E)-octadecenoic acid	Lipids	Free fatty acids	97134-11-7	2544800	2821200	2768900	416330	453610	434540	12762000	12614000	13156000	C14833	ko00591
118.09	117.079	C5H11NO2	[M+H]+	L-Valine	Amino acids and derivatives	Amino acids and derivatives	72-18-4	7056700	6769000	6891000	5928400	6152000	6055900	12637000	13174000	12047000	C00183	ko00280,ko00290,ko00311,ko00460,ko00770,ko00966,ko00970,ko01100,ko01110,ko01210,ko01230,ko01240,ko02010
227.2	228.209	C14H28O2	[M-H]-	Myristic Acid	Lipids	Free fatty acids	544-63-8	8436100	12691000	13222000	8944000	9627200	8663800	12325000	12078000	11362000	C06424	ko00061,ko01100
433.11	434.121	C21H22O10	[M-H]-	Naringenin-7-O-glucoside (Prunin)	Flavonoids	Flavanones	529-55-5	62322000	59513000	63972000	38635000	38096000	39038000	12230000	12076000	14144000	C09099	ko00941
695.22	694.211	C32H38O17	[M+H]+	(+)-Sesaminol 2-O-Beta-D-Gentiobioside	Lignans and Coumarins	Lignans	-	532220	422320	459080	4792100	4982000	5434400	12028000	12328000	12911000	--	--
123.04	122.037	C7H6O2	[M+H]+	Benzoic acid	Phenolic acids	Phenolic acids	65-85-0	2438100	2575800	2294800	717980	577030	515230	11778000	11480000	12551000	C00180	ko00360,ko01100,ko01110
268.1	267.097	C10H13N5O4	[M+H]+	Adenosine	Nucleotides and derivatives	Nucleotides and derivatives	58-61-7	3853500	3905600	3825200	688470	749610	723800	11481000	11228000	11015000	C00212	ko00230,ko01100,ko02010
140	139.027	C6H5NO3	[M+H]+	4-Nitrophenol	Phenolic acids	Phenolic acids	100-02-7	9921200	9201700	9599000	16226000	16380000	14380000	11445000	12203000	11657000	C00870	--
191.11	190.099	C12H14O2	[M+H]+	Z-Ligustilide	Others	Others	4431-01-0	23273000	22316000	26048000	17010000	22138000	18152000	11420000	11420000	12883000	C16987	--
479.12	479.118	C22H23O12+	[M]+	Petunidin-3-O-glucoside	Flavonoids	Anthocyanidins	6988-81-4	51794000	52124000	58041000	38628000	28516000	32935000	11211000	15022000	11753000	C12139	ko00942
165.02	166.027	C8H6O4	[M-H]-	Terephthalic acid	Phenolic acids	Phenolic acids	100-21-0	791020	856320	951970	803520	738320	962740	11075000	17826000	12406000	C06337	ko01100
480.31	479.301	C23H46NO7P	[M+H]+	LysoPE 18:1	Lipids	LPE	89576-29-4	26519000	27787000	33418000	15274000	13326000	15479000	11041000	10090000	3846500	--	--
478.29	477.286	C23H44NO7P	[M+H]+	LysoPE 18:2(2n isomer)	Lipids	LPE	-	5837000	6717700	6449100	2762500	2913400	2898200	10951000	10260000	12380000	--	--
279.23	278.225	C18H30O2	[M+H]+	Punicic acid (9Z,11E,13Z-octadecatrienoic acid)	Lipids	Free fatty acids	544-72-9	17264000	17152000	17775000	3149900	3303600	3193900	10909000	10443000	10300000	C08364	--
433.11	432.106	C21H20O10	[M+H]+	Apigenin-5-O-glucoside	Flavonoids	Flavones	28757-27-9	674850	633210	510460	871700	611300	796680	10843000	11030000	11984000	--	--
273.08	272.068	C15H12O5	[M+H]+	Butin	Flavonoids	Flavanones	492-14-8	8761200	8562500	9141000	2456900	2384600	2427100	10795000	11075000	10572000	C09614	ko00941
153.05	152.047	C8H8O3	[M+H]+	2',6'-Dihydroxyacetophenone	Phenolic acids	Phenolic acids	699-83-2	9	9	9	9	9	9	10710000	11228000	9267700	--	--
449.11	450.116	C21H22O11	[M-H]-	Dunalianoside B	Phenolic acids	Phenolic acids	-	2528900	3390500	2513300	3280700	3944600	3895000	10570000	8475200	7586600	--	--
625.18	624.169	C28H32O16	[M+H]+	6-C-Methylquercetin-3-O-rutinoside	Flavonoids	Flavonols	-	3147900	10285000	3219300	1245600	975830	3190200	10480000	10330000	7449700	--	--
273.08	272.068	C15H12O5	[M+H]+	Naringenin chalcone; 2',4,4',6'-Tetrahydroxychalcone	Flavonoids	Chalcones	73692-50-9	9113400	9212900	9289400	2496200	2377800	2424100	10381000	10893000	10730000	C06561	ko00941,ko01100,ko01110
535.11	535.108	C24H23O14+	[M]+	Cyanidin-3-O-(6''-O-malonyl)glucoside	Flavonoids	Anthocyanidins	171828-62-9	15667000	15877000	17706000	11757000	15411000	13975000	10154000	10993000	10483000	C12643	ko00942
364.07	363.058	C10H14N5O8P	[M+H]+	Guanosine 5'-monophosphate	Nucleotides and derivatives	Nucleotides and derivatives	85-32-5	4564500	4713200	4988100	1799100	2596600	2348000	9917700	10013000	8198100	C00144	ko00230,ko01100
784.15	785.157	C27H33N9O15P2	[M-H]-	Riboflavin 5'-Adenosine Diphosphate	Nucleotides and derivatives	Nucleotides and derivatives	146-14-5	12356000	14226000	13606000	11623000	11856000	11151000	9902100	10843000	11034000	C00016	ko00740,ko01100,ko01110,ko01240
451.12	450.116	C21H22O11	[M+H]+	3',5,5',7-Tetrahydroxyflavanone-7-O-glucoside	Flavonoids	Flavanones	-	23971000	24858000	22034000	15878000	18669000	16839000	9897900	8554200	6067700	--	--
480.31	479.301	C23H46NO7P	[M+H]+	LysoPE 18:1(2n isomer)	Lipids	LPE	-	33077000	40110000	38260000	20675000	22071000	19114000	9888200	12048000	11956000	--	--
581.18	580.179	C27H32O14	[M+H]+	Pinocembrin-7-O-sophoroside	Flavonoids	Flavanones	-	1642200	2152000	2259900	2199200	2648700	2034000	9881500	9154500	7114800	--	--
299.08	300.085	C13H16O8	[M-H]-	Glucosyloxybenzoic acid	Phenolic acids	Phenolic acids	-	26334000	25040000	27194000	14849000	14919000	14133000	9816600	10320000	9650200	--	--
449.11	450.116	C21H22O11	[M-H]-	Dihydrokaempferol-7-O-glucoside	Flavonoids	Flavanonols	-	3519100	3327400	3530500	4482500	3809200	4232500	9733700	10168000	10816000	--	--
268.11	267.097	C10H13N5O4	[M+H]+	Vidarabine	Others	Others	5536-17-4	3358000	3124300	3331600	674730	660650	638520	9703800	9393600	10836000	--	--
141.02	142.027	C6H6O4	[M-H]-	Muconic acid	Organic acids	Organic acids	1119-72-8	8755900	9413300	8610700	8802300	8312800	8829900	9703300	9778000	7200500	C02480	ko01100
479.12	478.111	C22H22O12	[M+H]+	Isorhamnetin-7-O-glucoside (Brassicin)	Flavonoids	Flavonols	6743-96-0	3041200	3475500	3281500	2191300	3444200	2856300	9607100	4846100	5898400	--	--
299.08	300.085	C13H16O8	[M-H]-	4-Hydroxybenzoyl glucose	Phenolic acids	Phenolic acids	-	2527900	3071800	2960100	949790	1067800	1055800	9220400	9424400	9318700	--	--
454.29	453.286	C21H44NO7P	[M+H]+	LysoPE 16:0(2n isomer)	Lipids	LPE	-	4854900	3939600	5025600	3324000	3618000	3258600	9205500	7663100	7874800	--	--
332.08	331.068	C10H14N5O6P	[M+H]+	2'-Deoxyadenosine-5'-monophosphate	Nucleotides and derivatives	Nucleotides and derivatives	653-63-4	10083000	11160000	10930000	11850000	12789000	12974000	9165200	9361700	8684600	C00360	ko00230,ko01100
387.2	386.194	C19H30O8	[M+H]+	Icariside B1	Others	Others	109062-00-2	9	9	9	9	9	9	9161400	10110000	8722200	--	--
506.32	505.317	C25H48NO7P	[M+H]+	LysoPC 17:2	Lipids	LPC	-	2365800	2640500	2390400	1205200	1394700	1318300	9049800	8395500	8845900	--	--
449.11	450.116	C21H22O11	[M-H]-	Eriodictyol-3'-O-glucoside	Flavonoids	Flavanones	-	3740900	3242400	3167400	4068100	3636600	3966000	8948200	10214000	9736500	--	--
279.16	278.152	C16H22O4	[M+H]+	Senkyunolide M	Others	Others	146986-60-9	6948000	10154000	9192900	10499000	9199000	11521000	8833600	9186200	7588600	--	--
118.07	117.058	C8H7N	[M+H]+	Indole	Alkaloids	Plumerane	120-72-9	5289700	5040600	5386700	2356900	2571000	2457800	8429700	8723600	8246600	C00463	ko00380,ko00400,ko00402,ko01100,ko01110
156.08	155.069	C6H9N3O2	[M+H]+	L-Histidine	Amino acids and derivatives	Amino acids and derivatives	71-00-1	5061900	5152400	5377000	2202500	2373400	2347600	8424100	8748600	8544600	C00135	ko00340,ko00410,ko00970,ko01100,ko01110,ko01230,ko02010
611.16	610.153	C27H30O16	[M+H]+	safflor yellow A	Quinones	Quinones	-	21646000	11322000	17704000	11620000	15931000	17183000	8334300	6956600	6534000	--	--
550.39	549.379	C28H56NO7P	[M+H]+	LysoPC 20:1	Lipids	LPC	-	12713000	14725000	14184000	6497800	7432500	7350600	8333600	9168300	9561700	--	--
209.03	210.038	C6H10O8	[M-H]-	D-Galactaric acid	Others	Saccharides and Alcohols	526-99-8	11683000	12864000	13402000	11961000	11849000	10205000	8318000	9014300	9066800	C00879	ko00053,ko01100
209.03	210.038	C6H10O8	[M-H]-	D-Saccharic acid	Others	Saccharides and Alcohols	87-73-0	13086000	13602000	13201000	11127000	11450000	9755000	8244600	9620200	9830200	C00818	ko00053,ko01100
339.09	338.079	C19H14O6	[M+H]+	O-Feruloyl 4-hydroxycoumarin	Lignans and Coumarins	Coumarins	-	9	9	9	9	9	9	8207400	10078000	9308500	--	--
435.13	434.121	C21H22O10	[M+H]+	Isosalipurposide (Phlorizin Chalcone)	Flavonoids	Chalcones	4547-85-7	30614000	56387000	42884000	25160000	26750000	36280000	8164600	6403500	8899900	C16406	ko00941
451.12	450.116	C21H22O11	[M+H]+	Okanin-4'-O-glucoside(Marein)	Flavonoids	Chalcones	535-96-6	25153000	23146000	20372000	21171000	18284000	17384000	8089700	5734900	4987100	--	--
299.08	300.084	C13H16O8	[M-H]-	4-O-Glucosyl-4-hydroxybenzoic acid	Phenolic acids	Phenolic acids	-	21353000	22912000	24379000	13586000	13758000	13584000	8081400	9417300	8376000	--	--
508.34	507.332	C25H50NO7P	[M+H]+	LysoPC 17:1	Lipids	LPC	-	7818600	7285500	7984500	3924000	3870300	3691100	8071900	8996000	8834000	--	--
451.12	450.116	C21H22O11	[M+H]+	Dihydrokaempferol-3-O-glucoside	Flavonoids	Flavanonols	1049-08-8	22822000	19530000	16808000	19677000	12108000	17070000	7963700	8007000	8135100	--	--
341.11	342.116	C12H22O11	[M-H]-	Melibiose	Others	Saccharides and Alcohols	585-99-9	33243000	28713000	29295000	23794000	33024000	27606000	7929600	9596900	7993200	C05402	ko00052,ko01100,ko02010
281.25	282.256	C18H34O2	[M-H]-	Petroselinic acid	Lipids	Free fatty acids	593-39-5	6631300	6271400	6360600	3406600	3666100	3067400	7914100	8319700	8233100	C08363	--
327.16	328.167	C20H24O4	[M-H]-	crocetin	Terpenoids	Ditepenoids	27876-94-4	11910000	12324000	13578000	7093700	7620100	7611500	7764100	7215500	7484400	C08588	ko01100,ko01110
329.23	330.241	C18H34O5	[M-H]-	9,10,13-Trihydroxy-11-Octadecenoic Acid	Lipids	Free fatty acids	29907-57-1	1709600	1833600	1710400	257570	284460	293120	7681000	7376600	8347500	C14835	ko00591
489.11	490.111	C23H22O12	[M-H]-	Kaempferol-3-O-(6''-acetyl)glucoside	Flavonoids	Flavonols	-	11647000	11918000	12626000	7830600	8342600	6729800	7665100	8471000	8161800	--	--
259.02	260.03	C6H13O9P	[M-H]-	D-Glucose 6-phosphate	Others	Saccharides and Alcohols	56-73-5	4112200	4971600	4807500	5258900	4803400	4569200	7574800	7599500	7939000	C00092	ko00500,ko00524,ko00562,ko00998,ko01100,ko01110
451.12	450.116	C21H22O11	[M+H]+	Eriodictyol-7-O-glucoside	Flavonoids	Flavanones	38965-51-4	19794000	19574000	15611000	15069000	13379000	13639000	7550800	7472000	5479700	--	--
491.12	490.111	C23H22O12	[M+H]+	kaempferol 3-O-(6-O-acetyl) glucopyranoside	Flavonoids	Flavonols	-	16764000	16383000	16348000	9011700	10673000	9263400	7535900	5103900	6981700	--	--
281.25	282.256	C18H34O2	[M-H]-	11-Octadecanoic acid(Vaccenic acid)	Lipids	Free fatty acids	506-17-2	5890200	6519500	5726300	3444900	3738000	2998200	7501700	8969300	8404700	C21944	--
117.02	118.027	C4H6O4	[M-H]-	Methylmalonic acid	Organic acids	Organic acids	516-05-2	1870000	2131200	2339100	951100	978920	945740	7381900	7556300	8056700	C02170	ko00240,ko00280,ko00640,ko01100
149.02	148.016	C8H4O3	[M+H]+	Phthalic anhydride	Phenolic acids	Phenolic acids	85-44-9	5596400	5714700	6795500	5840800	4806200	7100400	7337700	5614600	5576900	--	--
322.11	321.099	C11H19N3O6S	[M+H]+	S-(Methyl)glutathione	Amino acids and derivatives	Amino acids and derivatives	2922-56-7	18231000	18023000	18508000	26366000	28662000	30267000	7302600	7008800	5820400	C11347	--
175.06	176.068	C7H12O5	[M-H]-	2-Isopropylmalic Acid	Organic acids	Organic acids	49601-06-1	331040	336200	349910	219030	234470	252480	7120000	7375900	6547200	C02504	ko00290,ko00620,ko01100,ko01110,ko01210,ko01230
773.21	772.206	C33H40O21	[M+H]+	kaempferol-3-O-(2-O-glucoside) glucoside-7-O-glucoside	Flavonoids	Flavonols	-	32286000	16303000	18387000	38813000	13313000	10211000	7034100	3193000	5469400	--	--
203.08	204.09	C11H12N2O2	[M-H]-	L-Tryptophan	Amino acids and derivatives	Amino acids and derivatives	73-22-3	4260000	4453500	4306200	1512900	1594600	1494200	6990400	7213500	7100400	C00078	ko00260,ko00380,ko00400,ko00901,ko00966,ko00970,ko00998,ko01100,ko01110,ko01210,ko01230,ko01240
274.27	273.267	C16H35NO2	[M+H]+	Hexadecylsphingosine	Lipids	Sphingolipids	-	6817300	7407600	8613700	7682100	8731600	8171400	6843300	6269100	7355400	--	--
175.02	176.032	C6H8O6	[M-H]-	Erythorbic Acid; Isoascorbic Acid	Others	Vitamin	89-65-6	13648000	14085000	11615000	13603000	13557000	12386000	6744300	6959300	6643700	--	--
299.11	300.135	C18H20O4	[M-H]-	Doitungbiphenyl A	Phenolic acids	Phenolic acids	-	18361000	19497000	19586000	12377000	10763000	11027000	6734500	7225900	6833100	--	--
625.18	624.169	C28H32O16	[M+H]+	Sexangularetin-3-O-glucoside-7-O-rhamnoside	Flavonoids	Flavonols	-	4218100	3106900	5950600	3142300	5060500	4024000	6718200	11965000	2128800	--	--
167.1	166.1	C6H6N4S	[M+H]+	6-Methylmercaptopurine	Nucleotides and derivatives	Nucleotides and derivatives	50-66-8	2611500	2613000	2720200	1166800	1218600	1151600	6667100	6437000	7002100	C16614	--
182.08	181.074	C9H11NO3	[M+H]+	N-(2-Hydroxy-4-methoxyphenyl)acetamide	Alkaloids	Phenolamine	58469-06-0	3499200	3739800	3778400	2815900	2708800	2546500	6620600	6520200	5863900	--	--
229.12	228.115	C15H16O2	[M+H]+	Stilbostemin B	Phenolic acids	Phenolic acids	162411-67-8	1070500	1123500	1065700	3279500	3939200	3579900	6598600	7187500	6561600	--	--
757.2	756.19	C36H36O18	[M+H]+	Isoorientin-7-O-(6''-p-coumaroyl)glucoside	Flavonoids	Flavonoid carbonoside	-	9336700	8210700	7984400	8734100	8411800	9556300	6566300	5604600	4796600	--	--
520.34	519.332	C26H50NO7P	[M+H]+	LysoPC 18:2(2n isomer)	Lipids	LPC	-	3235600	3350400	3231800	1557300	1793600	1651200	6544200	6396600	6444700	--	--
175.06	176.068	C7H12O5	[M-H]-	3-Isopropylmalic Acid	Organic acids	Organic acids	921-28-8	284010	285640	301800	207710	221530	194570	6424000	5986800	5939700	C04411	ko00290,ko01100,ko01110,ko01210,ko01230
611.15	612.152	C20H32N6O12S2	[M-H]-	Oxiglutatione	Amino acids and derivatives	Amino acids and derivatives	27025-41-8	51273000	27454000	30744000	22746000	30645000	40484000	6398600	5319100	4053300	C00127	ko00480,ko01100,ko01240
181.05	180.042	C9H8O4	[M+H]+	5-Acetylsalicylic acid	Phenolic acids	Phenolic acids	13110-96-8	160600	115840	198630	299930	363110	334330	6376400	6066800	6564200	--	--
449.11	450.116	C21H22O11	[M-H]-	Eriodictyol-8-C-glucoside	Flavonoids	Flavanones	1023271-51-3	74228000	73947000	74258000	27853000	26130000	27868000	6337700	5817400	5807900	--	--
611.16	610.153	C27H30O16	[M+H]+	Orientin-2''-O-galactoside	Flavonoids	Flavonoid carbonoside	-	17405000	20040000	13992000	15999000	14218000	15438000	6207800	7749700	7471000	--	--
143.11	144.115	C8H16O2	[M-H]-	Valproic Acid	Organic acids	Organic acids	99-66-1	6914400	6954400	6630700	7158300	6543600	6920800	6165200	6596500	6793300	C07185	--
348.07	347.063	C10H14N5O7P	[M+H]+	Adenosine 5'-monophosphate	Nucleotides and derivatives	Nucleotides and derivatives	61-19-8	2808800	2504400	2956000	1382200	1432700	1381900	6090800	5787700	4354700	C00020	ko00230,ko00908,ko01100,ko01110,ko01240
492.31	491.301	C24H46NO7P	[M+H]+	LysoPC 16:2(2n isomer)	Lipids	LPC	-	454880	430950	477810	343050	374960	379140	6087100	5841700	5849000	--	--
325.09	326.1	C15H18O8	[M-H]-	1-O-p-Coumaroyl-β-D-glucose	Phenolic acids	Phenolic acids	7139-64-2	23166000	26169000	23562000	30644000	29076000	29540000	6000500	5394500	6228300	C16827	--
317.16	316.152	C15H24O7	[M+H]+	(4S)-4-(hydroxyl-methyl)-3,5,5'-trimethylcyclohex-2-enone-glucoside	Phenolic acids	Phenolic acids	-	9	9	9	9	9	9	5987500	10545000	2888000	--	--
695.15	694.138	C30H30O19	[M+H]+	Luteolin-7-O-(6''-malonyl)glucuronide-5-O-rhamnoside	Flavonoids	Flavones	-	22577000	20531000	16132000	11070000	10328000	11975000	5963900	6478300	5617600	--	--
451.12	450.116	C21H22O11	[M+H]+	eriodictyol 7-O-β-D-glucopyranoside	Flavonoids	Flavanones	-	22696000	24474000	23694000	17967000	18303000	19063000	5899600	8427500	6965800	--	--
252.11	251.102	C10H13N5O3	[M+H]+	2'-Deoxyadenosine	Nucleotides and derivatives	Nucleotides and derivatives	958-09-8	1302300	1356800	1219200	379720	400690	411460	5761000	5647500	5736900	C00559	ko00230,ko01100,ko02010
298.1	297.09	C11H15N5O3S	[M+H]+	5'-Deoxy-5'-(methylthio)adenosine	Nucleotides and derivatives	Nucleotides and derivatives	2457-80-9	1446800	1631900	1672800	1190700	1312000	1301700	5670400	5765500	5404900	C00170	ko00270,ko00908,ko01100
493.13	492.127	C23H24O12	[M+H]+	Iristectorin A	Flavonoids	Isoflavones	37744-61-9	12962000	13119000	13584000	5025900	5480500	4589500	5616100	4639300	5167300	--	--
613.18	612.169	C27H32O16	[M+H]+	Eriodictyol-8-C-glucoside-4'-O-glucoside	Flavonoids	Flavanones	-	15170000	16368000	20346000	8275500	10076000	9349000	5576500	4005500	5617600	--	--
229.09	228.079	C14H12O3	[M+H]+	Benzyl salicylate	Phenolic acids	Phenolic acids	118-58-1	484410	478950	595890	3317200	3867200	3833200	5520100	5220900	5646400	--	--
303.04	302.042	C15H10O7	[M+H]+	3,5,7,4'-Tetrahydroxy-Coumaronochromone	Others	Others	-	124230	227040	198570	125820	214660	179630	5470000	5208600	5173400	--	--
317.07	316.058	C16H12O7	[M+H]+	Azaleatin (5-O-Methylquercetin)	Flavonoids	Flavonols	529-51-1	2099500	2052700	2250500	1238300	1725200	1812100	5438700	5621700	4599300	C10022	--
625.17	624.169	C28H32O16	[M+H]+	Isorhamnetin-4'-neohesperidoside	Flavonoids	Flavonols	-	5419000	8710300	4188700	3847200	3080700	3429300	5436500	7977200	11223000	--	--
479.12	478.111	C22H22O12	[M+H]+	Isorhamnetin-3-O-Glucoside	Flavonoids	Flavonols	5041-82-7	3826000	3973700	1831400	2236400	2981900	2282200	5377400	12019000	6488500	--	--
318.3	317.293	C18H39NO3	[M+H]+	4-Hydroxysphinganine	Lipids	Sphingolipids	554-62-1	61097	60596	53730	152700	156350	145490	5360700	4868700	4762300	C12144	ko00600,ko01100
175.06	176.068	C7H12O5	[M-H]-	2-Propylmalic Acid	Organic acids	Organic acids	-	198290	212660	210420	166230	178820	174270	5349400	5128500	5202200	C05994	ko00620
548.37	547.364	C28H54NO7P	[M+H]+	LysoPC 20:2	Lipids	LPC	-	1389500	1497600	1384000	1444500	1227100	1429800	5333900	5764700	5504000	--	--
213.1	214.024	C5H11O7P	[M-H]-	2-Deoxyribose-1-phosphate	Nucleotides and derivatives	Nucleotides and derivatives	17210-42-3	800090	659650	786310	628020	713170	701160	5283700	5423600	5717900	C00672	ko00030,ko00240,ko01100
123.06	122.048	C6H6N2O	[M+H]+	Nicotinamide	Others	Vitamin	98-92-0	8285700	8561200	8562800	5601600	5799600	5836500	5242600	5042600	4869700	C00153	ko00760,ko01100,ko01240
328.05	329.053	C10H12N5O6P	[M-H]-	Cyclic 3',5'-Adenylic acid	Nucleotides and derivatives	Nucleotides and derivatives	60-92-4	704530	742160	743790	401490	430610	483450	5220000	4904600	5182200	C00575	ko00230,ko01100
132.1	131.095	C6H13NO2	[M+H]+	L-Leucine	Amino acids and derivatives	Amino acids and derivatives	61-90-5	2571900	2910200	2492900	1200500	1181100	1120500	5212900	5039200	4456300	C00123	ko00280,ko00290,ko00966,ko00970,ko01100,ko01110,ko01210,ko01230,ko02010
493.13	492.127	C23H24O12	[M+H]+	Tricin-7-O-Glucoside	Flavonoids	Flavones	32769-01-0	11996000	12513000	11620000	4756700	5509400	4759700	5115200	5606900	5201800	--	--
287.06	288.063	C15H12O6	[M-H]-	2-Hydroxy-2,3-dihydrogenistein	Flavonoids	Isoflavones	-	15237000	15975000	14363000	1128200	949590	1103900	5093700	4910900	5116700	C12631	ko00943,ko01100,ko01110
493.14	492.128	C23H24O12	[M+H]+	Jaceosidin-7-O-Glucoside	Flavonoids	Flavones	25474-11-7	12251000	12659000	12447000	5282400	5061900	4716300	5073700	5918900	5384500	--	--
209.07	210.073	C7H14O7	[M-H]-	Sedoheptulose	Others	Saccharides and Alcohols	3019-74-7	7283300	8054000	7342800	7268500	7222000	6428300	4947100	5093400	5401700	C02076	ko00710,ko01100
524.37	523.364	C26H54NO7P	[M+H]+	LysoPC 18:0	Lipids	LPC	19420-57-6	879360	1013400	1065000	2248400	2472700	2333400	4945100	5140300	5426900	--	--
259.02	260.03	C6H13O9P	[M-H]-	D-Fructose 6-Phosphate	Others	Saccharides and Alcohols	643-13-0	2925700	3208300	3487800	3487500	3543400	3388700	4880700	4783000	4776000	C00085	ko00052,ko00500,ko00710,ko01100,ko01110,ko01200
118	119.022	C3H5NO4	[M-H]-	Aminomalonic acid	Organic acids	Organic acids	1068-84-4	1189400	1401800	1481200	597280	576920	609880	4871200	4971900	5453800	C00872	--
137.02	138.032	C7H6O3	[M-H]-	4-Hydroxybenzoic acid	Phenolic acids	Phenolic acids	99-96-7	3928300	3741700	3887000	679010	694310	529420	4871000	4696200	4770200	C00156	ko00130,ko00790,ko01100,ko01110,ko01240
141.09	142.099	C8H14O2	[M-H]-	cis-3-Hexenyl acetate	Lipids	Free fatty acids	3681-71-8	9	9	9	4853200	5476400	5015100	4719900	4811900	4760100	C19757	ko00592,ko01110
613.17	612.169	C27H32O16	[M+H]+	okanin 3',4'-di-O-glucoside*	Flavonoids	Chalcones	-	12375000	9227400	13039000	5095600	10157000	10391000	4656300	3825000	4794000	--	--
449.11	450.116	C21H22O11	[M-H]-	6-C-Glucosyl-2-Hydroxynaringenin	Flavonoids	Flavanones	-	34271000	31066000	31326000	16095000	15487000	18222000	4609200	4553000	4442100	--	--
132.1	131.095	C6H13NO2	[M+H]+	L-Isoleucine	Amino acids and derivatives	Amino acids and derivatives	73-32-5	2071600	2324900	2292300	1014800	1084400	1038900	4606400	4487600	4304500	C00407	ko00280,ko00290,ko00460,ko00960,ko00966,ko00970,ko01100,ko01110,ko01210,ko01230,ko02010
371.21	370.199	C19H30O7	[M+H]+	Byzantionoside A	Others	Others	189109-41-9	1280800	2526600	1947600	5441300	5823800	3950500	4597100	2187800	4356400	--	--
331.17	330.168	C16H26O7	[M+H]+	Picrocrocin	Terpenoids	Monoterpenoids	138-55-6	338420	326750	354310	309780	400290	297910	4549900	4581600	6827900	C17055	ko00999
183.06	182.058	C9H10O4	[M+H]+	2,6-Dimethoxybenzoic acid	Phenolic acids	Phenolic acids	1466-76-8	9	9	9	9	9	9	4529100	5039400	4427300	--	--
789.21	788.201	C33H40O22	[M+H]+	6-Hydroxykaempferol-3,7,6'-O-triglycoside	Flavonoids	Flavonols	-	15687000	16944000	11855000	7011800	10844000	6415600	4522700	4104500	4916300	--	--
535.18	536.189	C26H32O12	[M-H]-	β-Carotene	Terpenoids	Tetraterpene	7235-40-7	481510	520240	499540	2430500	2531700	2426200	4492000	4218800	4594700	C02094	ko00830,ko00906,ko01060,ko01062,ko01070,ko01100,ko01110,ko01240,ko04977
124.04	123.032	C6H5NO2	[M+H]+	Nicotinic acid (Vitamin B3)	Others	Vitamin	59-67-6	5144300	5760600	4369400	6382400	6626500	4742800	4478900	5042400	4274400	C00253	ko00760,ko00960,ko01100,ko01110,ko01240
520.34	519.332	C26H50NO7P	[M+H]+	LysoPC 18:2	Lipids	LPC	-	4098700	4551000	4670700	1819800	2039700	2128800	4454700	5066000	5187900	--	--
449.11	449.108	C21H21O11+	[M]+	Cyanidin-3-O-glucoside (Kuromanin)	Flavonoids	Anthocyanidins	47705-70-4	9275800	8338300	6506900	6307000	8945100	6935000	4408900	4621200	5316200	C08604	ko00942
345.13	344.126	C19H20O6	[M+H]+	(+)-5,7-dihydroxy-6,8-dimethyl-3-(3'-hydroxy-4'-methoxybenzyl)-chroma4-one	Flavonoids	Isoflavones	-	9	9	9	9	9	9	4397200	4465900	4391900	--	--
185.08	184.074	C9H12O4	[M+H]+	Antiarol; 3,4,5-Trimethoxyphenol	Phenolic acids	Phenolic acids	642-71-7	9	9	9	9	9	9	4394800	4344100	4269300	C10765	--
327.14	328.152	C16H24O7	[M-H]-	3-Hydroxy-4-isopropylbenzylalcohol-3-O-glucoside	Phenolic acids	Phenolic acids	-	2107600	2730900	2617600	2335900	2401600	2207800	4328000	4482900	4482300	--	--
449.11	448.101	C21H20O11	[M+H]+	Luteolin-3'-O-glucoside	Flavonoids	Flavones	5154-41-6	16490000	29356000	25540000	10486000	10861000	11682000	4301900	3999500	2889100	--	--
339.12	338.115	C20H18O5	[M+H]+	Psoralenol	Flavonoids	Isoflavones	70522-30-4	3030700	3102200	3120400	5020400	6300300	4902600	4287000	4513000	4344600	--	--
613.18	612.169	C27H32O16	[M+H]+	saffloquinoside D	Flavonoids	Chalcones	-	12161000	10618000	14808000	10295000	10940000	9677300	4234900	4054200	4591800	--	--
449.11	448.101	C21H20O11	[M+H]+	Amoenin	Flavonoids	Flavonols	-	11960000	10917000	10027000	9061700	9696100	7854300	4232400	4194700	4124800	--	--
104.07	103.063	C4H9NO2	[M+H]+	γ-Aminobutyric acid	Organic acids	Organic acids	56-12-2	2136400	1948000	1753300	1023100	1008400	877470	4155600	3929000	3774500	C00334	ko00250,ko00330,ko00410,ko00650,ko00760,ko01100
609.18	610.19	C28H34O15	[M-H]-	Magnoloside E	Lignans and Coumarins	Lignans	-	17255000	20238000	16432000	6926700	7062300	6705400	4149000	4746700	4493100	--	--
510.36	509.348	C25H52NO7P	[M+H]+	LysoPC 17:0	Lipids	LPC	50930-23-9	1302600	1358800	1443500	1154500	1183500	1098100	4092700	4139500	4036200	--	--
609.18	610.189	C28H34O15	[M-H]-	4-O-(6'-O-Glucosylcaffeoylglucosyl)-4-hydroxybenzyl alcohol	Phenolic acids	Phenolic acids	-	15925000	18815000	14980000	7731300	7001900	7013900	4047300	3998500	4589200	--	--
188.07	187.063	C11H9O2N	[M+H]+	3-amino-2-naphthoic acid	Alkaloids	Alkaloids	-	2305200	2408200	2268500	859510	1054900	907220	4043200	4101600	3840400	--	--
189.16	188.152	C9H20N2O2	[M+H]+	Trimethyllysine	Amino acids and derivatives	Amino acids and derivatives	23284-33-5	3837300	3509000	3589300	2367500	2601800	2755500	4022400	4394400	4578900	C03793	ko00310,ko01100
282.28	281.272	C18H35NO	[M+H]+	Oleamide (9-Octadecenamide)	Lipids	Free fatty acids	301-02-0	3705800	4586900	4095500	3344800	4105700	2898700	4009600	4456400	5024500	C19670	--
494.32	493.317	C24H48NO7P	[M+H]+	LysoPC 16:1	Lipids	LPC	76790-27-7	3960100	4056600	3337700	4153600	3697800	3528600	3997100	4489500	4132600	--	--
611.16	610.153	C27H30O16	[M+H]+	Luteolin-7,3'-di-O-glucoside	Flavonoids	Flavones	52187-80-1	8837800	11189000	18505000	6760600	8353500	10077000	3994000	6828100	9292700	--	--
135.03	136.037	C4H8O5	[M-H]-	D-Threonic Acid	Others	Saccharides and Alcohols	3909-12-4	1661500	1679500	1947000	1519100	1344600	1255000	3967100	4504800	4846600	C21649	--
293.21	294.219	C18H30O3	[M-H]-	Machilusolide D	Others	Others	-	230870	261220	260740	193350	203580	181470	3952900	4353800	4456400	--	--
133.01	134.022	C4H6O5	[M-H]-	L-Malic acid	Organic acids	Organic acids	97-67-6	1349100	1509800	1334900	1763000	1625200	1632500	3935600	3794000	3180000	C00149	ko00020,ko00620,ko00630,ko00710,ko01100,ko01110,ko01200
197.05	198.053	C9H10O5	[M-H]-	Syringic acid	Phenolic acids	Phenolic acids	530-57-4	9	9	9	9	9	9	3931200	4138200	4149300	C10833	--
757.22	756.211	C33H40O20	[M+H]+	Kaempferol-3-O-(6''-Rhamnosyl-2''-Glucosyl)Glucoside (Camelliaside A)	Flavonoids	Flavonols	135095-52-2	3923200	6467900	4716000	4087200	10143000	7647600	3906200	4641000	3762800	--	--
510.36	509.348	C25H52NO7P	[M+H]+	LysoPC 17:0(2n isomer)	Lipids	LPC	-	670190	762480	762000	456050	486970	505630	3902100	3993300	4040100	--	--
449.11	449.108	C21H21O11+	[M]+	Cyanidin-3-O-galactoside	Flavonoids	Anthocyanidins	142506-26-1	7231700	8526800	8686100	7548100	7398400	7510300	3886300	3511500	4011000	C08647	--
220.12	219.111	C9H17NO5	[M+H]+	D-Pantothenic Acid	Others	Vitamin	79-83-4	9116100	12182000	14091000	9576500	8602400	4081400	3884400	5223600	4548500	C00864	ko00410,ko00770,ko01100,ko01110,ko01240
627.16	626.148	C27H30O17	[M+H]+	Quercetin-3-O-sophoroside (Baimaside)	Flavonoids	Flavonols	18609-17-1	10781000	32657000	12016000	2135600	9919200	7774200	3860100	3969800	3797300	C12667	ko00944
167.07	166.063	C9H10O3	[M+H]+	Ethylsalicylate	Phenolic acids	Phenolic acids	118-61-6	9	9	9	9	9	9	3836100	3591600	3172600	--	--
609.2	610.211	C25H38O17	[M-H]-	6'-O-α-D-galactopyranosylbarlerin	Terpenoids	Monoterpenoids	927691-89-2	15942000	18033000	13667000	5972900	5333400	6937300	3825500	4103300	3248300	--	--
271.06	272.068	C15H12O5	[M-H]-	Pinobanksin	Flavonoids	Flavanonols	548-82-3	4319500	4026800	4129700	678270	841510	812720	3790300	3394100	4012400	C09826	ko00941
146.05	147.053	C5H9NO4	[M-H]-	L-threo-3-Methylaspartate	Amino acids and derivatives	Amino acids and derivatives	6061-13-8	13103000	13833000	13874000	12886000	11009000	9650600	3750000	4018800	4412900	C03618	ko00630,ko00660,ko01100,ko01200
611.16	611.161	C27H31O16+	[M]+	Cyanidin-3-O-(2''-O-glucosyl)glucoside	Flavonoids	Anthocyanidins	38820-68-7	7540500	9263600	7474000	6740200	6066800	7543600	3682800	4014600	3812200	C16306	ko00942
120.07	119.058	C4H9NO3	[M+H]+	L-Homoserine	Organic acids	Organic acids	672-15-1	5247200	5087600	4644800	2652500	2331900	2454700	3671800	3003800	2966400	C00263	ko00260,ko00270,ko00300,ko00920,ko01100,ko01110,ko01230
452.28	451.27	C21H42NO7P	[M+H]+	LysoPE 16:1(2n isomer)	Lipids	LPE	-	791460	574130	579970	905270	955430	770630	3650500	4012600	3332600	--	--
182.08	181.074	C9H11NO3	[M+H]+	L-Tyrosine	Amino acids and derivatives	Amino acids and derivatives	60-18-4	1633000	1825800	1949800	1305300	1416700	1244100	3619000	3469800	2997500	C00082	ko00130,ko00261,ko00350,ko00360,ko00400,ko00460,ko00730,ko00940,ko00950,ko00965,ko00966,ko00970,ko00998,ko01100,ko01110,ko01210,ko01230,ko01240
120.08	119.073	C8H9N	[M+H]+	N-Benzylmethylene isomethylamine	Alkaloids	Alkaloids	-	1677100	1513800	1780900	737250	816240	867220	3593200	3643100	3612500	--	--
743.2	742.196	C32H38O20	[M+H]+	Luteolin-7-O-Sophoroside-5-O-arabinoside	Flavonoids	Flavones	-	21011000	16261000	20315000	16006000	19496000	13504000	3592300	3503400	4833800	--	--
353.27	352.261	C21H36O4	[M+H]+	1-α-Linolenoyl-glycerol	Lipids	Glycerol ester	-	6282200	6570500	6690600	1886800	2099400	2086800	3564200	3511400	3428700	--	--
333.05	332.052	C10H13N4O7P	[M+H]+	2'-Deoxyinosine-5'-monophosphate	Nucleotides and derivatives	Nucleotides and derivatives	3393-18-8	4975200	4302300	4199000	3431200	3106600	3333900	3544700	3397500	3466300	C06196	ko00230
104.07	103.063	C4H9NO2	[M+H]+	N,N-Dimethylglycine	Amino acids and derivatives	Amino acids and derivatives	1118-68-9	3225300	3024100	2820500	1088800	1189700	1162300	3528800	3449300	3445800	C01026	ko00260,ko01100
120.07	119.058	C4H9NO3	[M+H]+	L-Threonine	Amino acids and derivatives	Amino acids and derivatives	72-19-5	5431700	4660800	4204200	2655100	2287800	2463600	3477800	2684100	2894700	C00188	ko00260,ko00261,ko00290,ko00860,ko00970,ko01100,ko01110,ko01230,ko02010
463.12	462.116	C22H22O11	[M+H]+	Diosmetin-7-O-glucoside	Flavonoids	Flavanones	20126-59-4	14884000	16311000	16395000	4031000	5163100	4874200	3467300	3661500	3101600	--	--
832.36	814.326	C38H54O19	[M+NH4]+	Crocin 2	Terpenoids	Ditepenoids	55750-84-0	4700500	5888500	4568800	1.03495e+06	6845700	4571400	3465900	2186000	2009100	C17513	ko01100,ko01110
164.07	163.067	C6H13NO2S	[M+H]+	L-Homomethionine	Amino acids and derivatives	Amino acids and derivatives	25148-30-5	4640000	5408800	5306400	10746000	12921000	13702000	3463000	3879900	3607600	C17213	ko00966,ko01110,ko01210
463.12	462.116	C22H22O11	[M+H]+	6-C-MethylKaempferol-3-glucoside	Flavonoids	Flavones	-	13456000	15333000	16203000	4770500	5276100	5043900	3461800	3313700	3435500	--	--
426	427.029	C10H15N5O10P2	[M-H]-	Adenosine 5'-diphosphate	Nucleotides and derivatives	Nucleotides and derivatives	58-64-0	3447200	2904400	1865400	1449500	2695000	2289900	3428900	2746100	2131000	C00008	ko00190,ko00195,ko00230,ko00908,ko01100,ko01110,ko01240
353.27	352.261	C21H36O4	[M+H]+	2-α-Linolenoyl-glycerol	Lipids	Glycerol ester	55268-58-1	4199800	4449100	4285400	1180700	1273500	1165700	3427900	3421500	3313600	--	--
463.12	462.116	C22H22O11	[M+H]+	Diosmetin-7-O-galactoside	Flavonoids	Flavanones	-	15234000	15454000	15292000	4167300	5185100	4940200	3376700	3739400	3592500	--	--
478.29	477.286	C23H44NO7P	[M+H]+	LysoPE 18:2	Lipids	LPE	-	2981200	3308700	3419000	1393600	1312100	1359400	3363100	3354900	3280300	--	--
271.06	272.068	C15H12O5	[M-H]-	Naringenin (5,7,4'-Trihydroxyflavanone)	Flavonoids	Flavanones	480-41-1	3067700	3114300	3344300	556990	548800	700710	3281100	3401500	3536800	C00509	ko00941,ko00943,ko01100,ko01110
449.1	450.116	C21H22O11	[M-H]-	Aromadendrin-7-O-glucoside	Flavonoids	Flavanonols	28189-90-4	24063000	23839000	27885000	11381000	12847000	11646000	3251200	3386600	3352100	--	--
243.06	244.07	C9H12N2O6	[M-H]-	Uridine	Nucleotides and derivatives	Nucleotides and derivatives	58-96-8	1661400	1606800	1589400	257540	289610	325450	3193000	3386700	4440100	C00299	ko00240,ko01100,ko02010
463.13	462.118	C22H22O11	[M+H]+	Hispidulin-7-O-Glucoside	Flavonoids	Flavones	17680-84-1	16045000	16044000	16254000	4164500	4646900	4257300	3163000	3247900	3376900	C17762	--
403.12	404.132	C17H24O11	[M-H]-	Oleoside 11-methyl ester	Phenolic acids	Phenolic acids	60539-23-3	380470	436330	384470	348620	423240	364830	3156800	4032600	1903900	--	--
102.05	101.048	C4H7NO2	[M+H]+	L-Azetidine-2-carboxylic acid	Alkaloids	Alkaloids	2133-34-8	9856600	9519200	8117700	9338700	8776300	9426500	3136000	2929200	2827900	--	--
165.05	164.047	C9H8O3	[M+H]+	p-Coumaric acid	Phenolic acids	Phenolic acids	501-98-4	732290	878940	876880	236140	173050	118770	3112300	2529300	2323400	C00811	ko00130,ko00350,ko00940,ko00950,ko00998,ko01100,ko01110
452.28	451.27	C21H42NO7P	[M+H]+	LysoPE 16:1	Lipids	LPE	-	1222700	1367500	1327800	1097400	1222200	1433200	3087800	2615500	2879400	--	--
465.14	464.131	C22H24O11	[M+H]+	Hesperetin-7-O-glucoside	Flavonoids	Flavanones	31712-49-9	1514100	1413500	1394900	1391400	1137300	1687400	3064000	3296100	3179100	C16422	ko00941
312.13	311.123	C12H17N5O5	[M+H]+	2-(Dimethylamino)guanosine	Nucleotides and derivatives	Nucleotides and derivatives	2140-67-2	2840900	3067600	2891200	2947600	2944300	2623500	3018200	3014100	2910800	--	--
491.15	490.148	C24H26O11	[M+H]+	Anisic acid-O-feruloyl glucoside	Phenolic acids	Phenolic acids	-	2308000	1787300	1123000	2574100	1590500	2023100	2999800	1110900	1961100	--	--
327.07	328.08	C14H16O8	[M-H]-	5,7-Dihydroxy-1(3H)-isobenzofuran-one-O-glucoside	Others	Others	-	69126	59298	68617	54136	48875	59377	2965100	2461100	1924900	--	--
253.09	252.079	C16H12O3	[M+H]+	5-methoxyflavone	Flavonoids	Flavones	42079-78-7	432400	428460	382470	1102600	1224200	1221400	2953800	2836700	3206200	--	--
189.12	188.116	C8H16N2O3	[M+H]+	N6-Acetyl-L-lysine	Amino acids and derivatives	Amino acids and derivatives	692-04-6	502230	539050	595370	219720	223910	277730	2880700	2556400	2750400	C02727	ko00310,ko01100
185.15	186.162	C11H22O2	[M-H]-	Undecylic Acid	Lipids	Free fatty acids	112-37-8	2809000	3071100	2985000	2097800	2625800	2712500	2864500	2728100	2591900	C17715	--
595.17	595.166	C27H31O15+	[M]+	Cyanidin-3-O-rutinoside (Keracyanin)	Flavonoids	Anthocyanidins	28338-59-2	11570000	11687000	11023000	4483000	5578800	5276400	2818800	2725400	2615400	C08620	ko00942
789.21	789.208	C33H41O22+	[M]+	Delphinidin-3,5,3'-Tri-O-glucoside	Flavonoids	Anthocyanidins	-	6398800	9525000	10022000	2890300	3052700	2156200	2744200	1278200	2365200	C16314	ko00942
193.05	192.042	C10H8O4	[M+H]+	7,8-Dihydroxy-4-methylcoumarin	Lignans and Coumarins	Coumarins	2107-77-9	1899900	2010900	1752300	1461500	1353800	1504800	2722000	2270500	1850700	--	--
299.11	300.121	C14H20O7	[M-H]-	Salidroside	Phenolic acids	Phenolic acids	10338-51-9	7167800	7317700	7900500	4373900	4649000	4536200	2660200	3123100	2818600	C06046	ko00350,ko01100
133.01	266.224	C17H30O2	[M-H]-	Methyl 7,10-hexadecadienoate	Lipids	Free fatty acids	-	1437600	1553800	1286300	1735900	1575700	1314100	2634700	2108000	2752700	--	--
521.17	520.158	C25H28O12	[M+H]+	Andrographidine D	Flavonoids	Flavanones	113963-40-9	418160	422190	357130	3220800	2708200	3292600	2622700	3162200	3589400	--	--
244.09	243.086	C9H13N3O5	[M+H]+	Cytidine	Nucleotides and derivatives	Nucleotides and derivatives	65-46-3	1313500	1592500	1482700	723900	727390	820050	2618000	2721700	2493800	C00475	ko00240,ko01100,ko02010
641.17	640.164	C28H32O17	[M+H]+	Isorhamnetin-3-O-sophoroside	Flavonoids	Flavonols	-	10358000	9244500	8654400	5981300	6637100	5417500	2586700	1976200	1824600	--	--
137.02	138.032	C7H6O3	[M-H]-	Protocatechualdehyde	Phenolic acids	Phenolic acids	139-85-5	2582600	2489500	2703400	484580	485210	407060	2551900	3023600	2236500	C16700	ko00950
152.06	151.049	C5H5N5O	[M+H]+	Guanine	Nucleotides and derivatives	Nucleotides and derivatives	73-40-5	3478200	3686600	3597500	1145100	1075000	1096900	2539100	2321000	2109700	C00242	ko00230,ko01100
151.04	152.047	C8H8O3	[M-H]-	Vanillin	Phenolic acids	Phenolic acids	121-33-5	9	9	9	9	9	9	2499900	2754300	2002500	C00755	ko00998,ko01100,ko01110
323.03	324.036	C9H13N2O9P	[M-H]-	Uridine 5'-monophosphate	Nucleotides and derivatives	Nucleotides and derivatives	58-97-9	1875200	1827700	1653900	442240	437150	559600	2488100	2344300	2200400	C00105	ko00240,ko01100,ko01240
130.06	129.058	C9H7N	[M+H]+	Isoquinoline	Alkaloids	Isoquinoline alkaloids	119-65-3	923740	1024900	1222900	537030	558690	515260	2467800	2285500	2322800	C06323	--
455.1	456.105	C17H21N4O9P	[M-H]-	Flavin Single Nucleotide(FMN)	Nucleotides and derivatives	Nucleotides and derivatives	6184-17-4	2753600	3137900	3084900	2110300	2146000	1997400	2455300	1952200	2047200	C00061	ko00190,ko00740,ko01100,ko01110,ko01240
611.14	610.132	C30H26O14	[M+H]+	Gallocatechin-(4α→8)-gallocatechin	Flavonoids	Flavanols	-	7955200	6300800	7282400	5123200	7329600	7715800	2441300	2253000	2172900	--	--
191.02	192.027	C6H8O7	[M-H]-	Citric Acid	Organic acids	Organic acids	77-92-9	4258500	3672100	3577800	4173100	4001200	3330200	2439200	2394900	2233800	C00158	ko00020,ko00250,ko00630,ko01100,ko01110,ko01200,ko01210,ko01230,ko01240
115	116.011	C4H4O4	[M-H]-	Fumaric acid	Organic acids	Organic acids	110-17-8	1978800	1256100	1068300	1318700	1437300	1786400	2375800	3761700	3056100	C00122	ko00020,ko00190,ko00220,ko00250,ko00350,ko00360,ko00620,ko00650,ko00760,ko01100,ko01110,ko01200
169.05	168.042	C8H8O4	[M+H]+	Protocatechuic Acid Methyl Ester	Phenolic acids	Phenolic acids	2150-43-8	9	9	9	9	9	9	2356000	2262700	2560400	--	--
789.2	788.201	C33H40O22	[M+H]+	6'-Hydroxykaempferol-3,6,7-O-triglucoside	Flavonoids	Flavonols	-	8803100	7183900	7249800	2495600	1692000	2294600	2279000	1536700	2017100	--	--
255.06	254.058	C15H10O4	[M+H]+	5,7-Dihydroxy-4-Phenylcoumarin	Lignans and Coumarins	Coumarins	7758-73-8	186550	228200	211220	1689000	1595300	1418600	2278200	2914700	2517500	--	--
279.16	278.152	C16H22O4	[M+H]+	Dibutyl phthalate	Phenolic acids	Phenolic acids	84-74-2	1663900	1654200	2762200	2609400	1897800	1945700	2259000	1911200	1449400	C14214	--
651.16	652.164	C29H32O17	[M-H]-	Kaempferol-3-O-(6''-Acetyl)glucosyl-(1→3)-Galactoside	Flavonoids	Flavonols	-	4952800	4754000	4501700	2254900	2124000	2513800	2248900	2267700	2321600	--	--
271.1	270.089	C16H14O4	[M+H]+	Echinatin	Flavonoids	Chalcones	34221-41-5	124340	186590	118860	342200	570820	433470	2223200	2259100	1943500	--	--
154.05	153.043	C7H7NO3	[M+H]+	3-Hydroxyanthranilic acid	Phenolic acids	Phenolic acids	548-93-6	9	9	9	9	9	9	2154700	2381400	2349200	C00632	ko00380,ko01100,ko01240
179.05	180.063	C6H12O6	[M-H]-	Inositol	Others	Saccharides and Alcohols	87-89-8	2817600	2567900	3022200	2253900	2119000	2077100	2146900	2786600	2460400	C00137	ko00052,ko00053,ko00562,ko01100,ko01110,ko02010,ko04070
279.16	278.152	C16H22O4	[M+H]+	Diisobutyl phthalate	Phenolic acids	Phenolic acids	84-69-5	2441900	1686200	2901700	1784000	2746600	2104200	2142600	1830600	1996400	C15205	--
463.05	464.06	C20H16O13	[M-H]-	Ellagic acid-4-O-glucoside	Tannins	Tannin	-	535780	866900	592910	192400	204210	200070	2134900	1506500	1576800	--	--
375.2	374.1	C19H18O8	[M+H]+	Feruloyl syringic acid	Phenolic acids	Phenolic acids	-	9	9	9	9	9	9	2117100	1152100	1539000	--	--
361.15	360.142	C16H24O9	[M+H]+	Ixoroside	Terpenoids	Sesquiterpenoids	58514-30-0	2305300	2342000	2306800	2195200	2265400	2162900	2102400	2656600	2450900	--	--
193.16	192.151	C13H20O	[M+H]+	β-Ionone	Terpenoids	Monoterpenoids	79-77-6	161940	176000	157450	1593100	1661400	1657400	2084400	2088200	2011700	C12287	-
329.09	330.095	C14H18O9	[M-H]-	5-Glucosyloxy-2-Hydroxybenzoic acid methyl ester	Phenolic acids	Phenolic acids	-	9	9	9	9	9	9	2083400	2289400	1961400	--	--
179.06	180.063	C6H12O6	[M-H]-	D-Glucose	Others	Saccharides and Alcohols	50-99-7	2750400	2687500	2880500	2319400	2176500	2103200	2080200	2593000	2589400	C00031	ko00010,ko00030,ko00052,ko00500,ko00520,ko00524,ko00901,ko01100,ko01110,ko02010
492.31	491.301	C24H46NO7P	[M+H]+	LysoPC 16:2	Lipids	LPC	-	322220	319760	386070	167240	197140	195170	2070600	2047900	1415700	--	--
109.06	108.058	C7H8O	[M+H]+	m-Cresol	Phenolic acids	Phenolic acids	108-39-4	9	58193	69345	9	9	9	2056000	2195500	2018100	C01467	--
168.06	167.058	C8H9NO3	[M+H]+	Pyridoxal	Others	Vitamin	66-72-8	2322300	2056100	2403800	1677200	1923600	1942200	2021200	2050600	2041500	C00250	ko00750,ko01100,ko01240
331.1	330.095	C14H18O9	[M+H]+	Mudanoside A	Phenolic acids	Phenolic acids	-	347380	291160	488570	449310	481130	332950	2004100	1174100	2159200	--	--
161.05	162.053	C6H10O5	[M-H]-	3-Hydroxy-3-methylpentane-1,5-dioic acid	Amino acids and derivatives	Amino acids and derivatives	503-49-1	2007300	1940600	1588800	1475800	1479900	1491300	1980100	2181900	2317100	C03761	--
219.11	218.106	C12H14N2O2	[M+H]+	N-Acetyl-5-hydroxytryptamine	Alkaloids	Plumerane	1210-83-9	7598600	7981200	7568900	5635800	5899400	5830600	1979600	1748600	1960400	C00978	ko00380,ko01100,ko01110
474.17	473.166	C20H23N7O7	[M+H]+	10-Formyltetrahydrofolic Acid	Alkaloids	Alkaloids	2800-34-2	2294700	3112000	2769500	2625600	3231900	3389300	1961900	1866000	1883600	C00234	ko00670,ko00970,ko01100,ko01200,ko01240
193.05	192.042	C10H8O4	[M+H]+	5,7-Dihydroxy-4-methylcoumarin	Lignans and Coumarins	Coumarins	2107-76-8	375540	253010	320070	564090	468750	616720	1956800	2075100	1796300	--	--
535.11	534.101	C24H22O14	[M+H]+	Kaempferol-3-O-(6''-malonyl)glucoside	Flavonoids	Flavonols	-	1496800	1714300	2542400	1486000	1613600	1480400	1905900	1675600	1629000	--	--
509.13	508.122	C23H24O13	[M+H]+	5,6,3',4'-Tetrahydroxy-3,7-dimethoxyflavone-6-O-glucoside	Flavonoids	Flavones	-	2019500	5430000	5190400	1153800	1531500	1846100	1898300	689260	1462700	--	--
491.12	491.118	C23H23O12+	[M]+	Cyanidin-3-O-(6''-O-acetyl)glucoside	Flavonoids	Anthocyanidins	-	6725400	8737700	8342700	4387700	6061600	7594700	1885000	2914000	2185900	--	--
535.11	534.101	C24H22O14	[M+H]+	Kaempferol-3-O-(6''-malonyl)galactoside	Flavonoids	Flavonols	-	1892300	2257200	2644400	1623900	1536900	1353600	1844500	1425000	1755900	--	--
447.09	448.101	C21H20O11	[M-H]-	Kaempferol-7-O-glucoside	Flavonoids	Flavonols	16290-07-6	32422000	32028000	28032000	10695000	11732000	10792000	1836400	1818000	1857900	--	--
463.12	463.123	C22H23O11+	[M]+	Peonidin-3-O-glucoside	Flavonoids	Anthocyanidins	68795-37-9	9	9	9	9	9	9	1827300	1725000	1708600	C12141	ko00942
146.08	145.074	C6H11NO3	[M+H]+	N-Methyl-Trans-4-Hydroxy-L-Proline	Amino acids and derivatives	Amino acids and derivatives	4252-82-8	2378700	2211700	1944200	1833400	1800700	1674800	1782000	1796600	1702700	--	--
138.05	137.048	C7H7NO2	[M+H]+	Nicotinic Acid Methyl Ester(Methyl Nicotinate)	Alkaloids	Pyridine alkaloids	93-60-7	3992600	4350600	3957600	2626900	2673900	2609600	1777100	1668000	1719400	--	--
266.09	267.078	C9H17NO6S	[M-H]-	S-Ribosyl-L-homocysteine	Amino acids and derivatives	Amino acids and derivatives	-	659240	679960	798410	100480	112080	97483	1762900	1649700	1655000	C03539	ko00270,ko01100,ko01230
139.08	138.068	C8H10O2	[M+H]+	2-Methoxy-4-methylphenol	Phenolic acids	Phenolic acids	93-51-6	9	9	9	9	9	9	1720600	1725800	1574100	--	--
247.13	246.122	C10H18N2O5	[M+H]+	γ-Glutamyl-L-valine	Amino acids and derivatives	Amino acids and derivatives	-	1310500	1344500	1233300	793240	871270	692510	1717000	1692000	1686500	--	--
244.09	243.086	C9H13N3O5	[M+H]+	Cytarabine	Nucleotides and derivatives	Nucleotides and derivatives	147-94-4	928220	1113500	934850	536170	429300	463500	1702600	1454100	1339200	C02961	--
130.09	129.079	C6H11NO2	[M+H]+	Cycloleucine	Amino acids and derivatives	Amino acids and derivatives	52-52-8	7060600	5503600	5369900	6316400	5390500	5849600	1698400	1616300	1889000	C03969	--
343.1	344.111	C15H20O9	[M-H]-	Dihydrocaffeoylglucose	Phenolic acids	Phenolic acids	-	9	9	9	9	9	9	1691300	1629200	1678900	--	--
165.08	166.084	C6H14O5	[M-H]-	L-Fucitol	Others	Saccharides and Alcohols	13074-06-1	2084100	2181400	1915700	1792200	1519100	1356000	1690200	1978300	2044400	--	--
483.27	484.278	C22H45O9P	[M-H]-	LysoPG 16:0	Lipids	Glycerol ester	-	2910300	3390400	2502400	597400	725540	599440	1665000	1180100	1274000	--	--
132.03	133.038	C4H7NO4	[M-H]-	L-Aspartic Acid	Amino acids and derivatives	Amino acids and derivatives	56-84-8	23796000	24965000	23192000	20263000	15985000	14785000	1663600	1720300	1780800	C00049	ko00220,ko00250,ko00260,ko00261,ko00270,ko00300,ko00340,ko00410,ko00460,ko00710,ko00760,ko00770,ko00970,ko01100,ko01110,ko01200,ko01210,ko01230,ko01240,ko02010
258.11	257.103	C8H20NO6P	[M+H]+	Choline Alfoscerate	Lipids	PC	28319-77-9	1342900	1266600	1289400	1749300	1692500	1625300	1660200	1558800	1412800	C00670	ko00564,ko00565
677.37	676.367	C33H56O14	[M+H]+	1-Linolenoyl-rac-glycerol-diglucoside	Lipids	Free fatty acids	-	662310	1067300	967680	904350	837630	983560	1629200	1414500	1826800	--	--
773.22	772.207	C33H40O21	[M+H]+	Kaempferol-6,8-di-C-glucoside-7-O-glucoside	Flavonoids	Flavonoid carbonoside	-	1216600	2113400	4290600	4106000	3087700	1600200	1617700	1178800	589720	--	--
279.16	278.152	C16H22O4	[M+H]+	Butyl isobutyl phthalate	Phenolic acids	Phenolic acids	17851-53-5	1566400	2347600	2329100	1806800	2058200	2898000	1602800	2351700	1769800	--	--
127.02	126.014	C6H6OS	[M+H]+	5-Methyl-2-thiophenecarboxaldehyde	Others	Others	13679-70-4	9	9	9	9	9	9	1590100	1478700	1624300	--	--
463.09	464.095	C21H20O12	[M-H]-	6-Hydroxyluteolin 5-glucoside	Flavonoids	Flavones	-	1190500	916410	720660	193810	164690	222480	1564800	2036700	2166400	--	--
166.09	165.07	C9H11NO2	[M+H]+	L-Phenylalanine	Amino acids and derivatives	Amino acids and derivatives	63-91-2	714620	664100	682240	309620	351370	322250	1550500	1565900	1535600	C00079	ko00360,ko00400,ko00460,ko00940,ko00960,ko00966,ko00970,ko00998,ko01100,ko01110,ko01210,ko01230,ko02010
181.12	180.115	C11H16O2	[M+H]+	Dihydroactinidiolide	Others	Others	17092-92-1	566260	598010	626770	637560	677400	690990	1549300	1540400	1546900	--	--
651.27	652.273	C32H44O14	[M-H]-	beta-D-gentiobiosyl crocetin	Terpenoids	Ditepenoids	-	2071300	2159500	2056500	1879000	2165400	2314500	1540600	1483500	1735200	--	--
131.03	132.042	C5H8O4	[M-H]-	4-Hydroxy-2-Oxopentanoic Acid	Organic acids	Organic acids	3318-73-8	1149900	1252900	1277200	1622800	1863800	1772000	1536100	1612200	1607800	C03589	ko00360,ko01100
357.3	356.293	C21H40O4	[M+H]+	1-Oleoyl-Sn-Glycerol	Lipids	Glycerol ester	129784-87-8	119900	170140	197700	152160	202170	205050	1530100	1511100	1577800	--	--
509.13	508.121	C23H24O13	[M+H]+	Limocitrin-3-O-galactoside	Flavonoids	Flavonols	-	5070900	3677400	1449700	2325900	1481000	1312800	1509600	1458400	791170	--	--
339.11	338.1	C16H18O8	[M+H]+	4,8-Dihydroxy Naphthol-1-O-glucoside	Quinones	Quinones	-	13537000	15569000	15643000	5776200	6543900	5918200	1507100	1394500	1278300	--	--
534.36	533.348	C27H52NO7P	[M+H]+	LysoPC 19:2(2n isomer)	Lipids	LPC	-	139250	177730	147200	78629	91156	84357	1494800	1505800	1628600	--	--
387.17	388.174	C18H28O9	[M-H]-	5'-Glucosyloxyjasmanic acid	Phenolic acids	Phenolic acids	-	41725	36640	39457	43797	40554	45796	1493000	1333400	1085100	--	--
387.2	386.194	C19H30O8	[M+H]+	Icariside B2	Others	Others	108906-51-0	9	9	9	9	9	9	1474200	1632600	1475700	--	--
609.2	610.211	C25H38O17	[M-H]-	6'-O-β-D-glucopyranosylbarlerin	Terpenoids	Monoterpenoids	927691-88-1	7125900	6812000	6473000	3099400	3641400	3423900	1469900	1613200	1480300	--	--
449.11	448.101	C21H20O11	[M+H]+	Luteolin-7-O-glucoside (Cynaroside)	Flavonoids	Flavones	5373-11-5	6711000	7707100	8438600	4617900	4757300	4187900	1469800	1728200	2129100	C03951	ko00944
279.2	278.2	C18H30O2	[M+H]+	Octadeca-11E,13E,15Z-trienoic acid	Lipids	Glycerol ester	25575-00-2	1882300	1605900	1272500	1486900	1436600	1794400	1454900	1357900	1608800	--	--
167.07	166.063	C9H10O3	[M+H]+	4'-Hydroxy-3'-methoxyacetophenone (Acetovanillone)	Phenolic acids	Phenolic acids	498-02-2	739110	742710	719760	1785900	1551400	1603400	1452800	1570500	1534300	C11380	--
109.07	108.069	C6H8N2	[M+H]+	2-Ethylpyrazine	Others	Others	13925-00-3	1001400	1117800	1032400	1185300	1123100	1039600	1442700	1172700	1343300	--	--
165.09	164.084	C10H12O2	[M+H]+	Raspberry ketone	Others	Others	5471-51-2	9	9	9	9	9	9	1435600	1437700	1402800	--	--
468.31	467.301	C22H46NO7P	[M+H]+	LysoPC 14:0	Lipids	LPC	20559-16-4	275120	282940	272740	119090	131460	125400	1385900	1289200	1431500	--	--
131.03	132.042	C5H8O4	[M-H]-	Dimethylmalonic acid	Organic acids	Organic acids	595-46-0	1156100	1186200	1171100	1673700	1670500	1609300	1377300	1507600	1588300	--	--
131.03	132.042	C5H8O4	[M-H]-	2-Hydroxy-2-methyl-3-oxobutanoic acid	Organic acids	Organic acids	71698-08-3	957160	1048600	1057200	1476200	1534000	1397400	1346500	1356000	1412000	C06010	ko00290,ko00650,ko00660,ko00770,ko01100,ko01110,ko01210,ko01230
163.04	164.047	C9H8O3	[M-H]-	2-Hydroxycinnamic acid	Organic acids	Organic acids	583-17-5	11033000	12010000	11208000	1693200	1825200	1769900	1336500	1349100	1419800	C01772	ko00360,ko00940,ko01100,ko01110
522.36	521.348	C26H52NO7P	[M+H]+	LysoPC 18:1(2n isomer)	Lipids	LPC	-	6038100	7157200	6868500	2985800	3335600	3140500	1327900	1419800	1297500	--	--
168.06	167.058	C8H9NO3	[M+H]+	2-Amino-3-methoxybenzoic acid	Phenolic acids	Phenolic acids	3177-80-8	1376300	1350800	1594100	1121600	1194400	1255000	1325100	1455700	1341800	C05831	ko00380
281.11	280.106	C13H16N2O5	[M+H]+	L-Aspartyl-L-Phenylalanine	Amino acids and derivatives	Amino acids and derivatives	13433-09-5	1569900	1489800	1621400	1563100	1700700	1837600	1301200	1386200	1346800	--	--
189.12	188.116	C8H16N2O3	[M+H]+	N-Glycyl-L-leucine	Amino acids and derivatives	Amino acids and derivatives	869-19-2	693620	670940	733780	462520	460480	485390	1298300	1382800	1350100	C02155	--
283.07	284.076	C10H12N4O6	[M-H]-	Zeaxanthin	Terpenoids	Tetraterpene	144-68-3	660270	624290	609940	243240	255170	267170	1296800	1148100	1114400	C06098	ko00906、ko00999、ko01062、ko01070、ko01100、ko01110
553.19	552.184	C26H32O13	[M+H]+	6'-Acetyl-2'-hydroxybenzoyl loganin	Terpenoids	Monoterpenoids	-	148460	133430	173180	1986100	2153500	2000900	1295000	1325400	1160300	--	--
518.32	517.317	C26H48NO7P	[M+H]+	LysoPC 18:3(2n isomer)	Lipids	LPC	-	1711000	1718300	1550900	784320	671310	717010	1286700	1460700	1290400	--	--
193.12	192.115	C12H16O2	[M+H]+	Senkyunolide A	Others	Others	63038-10-8	3089000	3085500	2834200	1782800	2081800	2178300	1280200	1518300	1382300	C17853	--
170.09	169.085	C7H11N3O2	[M+H]+	3-Methyl-L-Histidine	Amino acids and derivatives	Amino acids and derivatives	368-16-1	1442800	1330900	1157600	1875200	1796500	1375100	1260900	1339700	1389200	C01152	ko00340,ko01100
130.09	129.09	C5H11N3O	[M+H]+	4-Guanidinobutanal	Others	Others	-	4187600	3741600	3595200	3726700	3889400	3989200	1247200	1211800	1250200	--	--
104.1	103.091	C5H13NO	[M+H]+	Choline	Alkaloids	Alkaloids	62-49-7	1522600	1524200	1391100	499350	500680	513390	1246100	1316600	1245700	C00114	ko00260,ko00564,ko01100,ko02010
935.24	934.238	C42H46O24	[M+H]+	kaempferol-3-caffcoyldiglucoside-7-glucoside	Flavonoids	Flavonols	-	2535100	2531700	2841400	2450400	1754900	2333200	1241500	1932300	1181100	--	--
153.05	152.047	C8H8O3	[M+H]+	Isovanillin	Phenolic acids	Phenolic acids	621-59-0	9	9	9	9	9	9	1238400	1007100	1056300	--	--
132.07	131.058	C5H9NO3	[M+H]+	Trans-4-Hydroxy-L-proline	Amino acids and derivatives	Amino acids and derivatives	51-35-4	2043800	1964000	1695500	1289200	1184700	1196400	1225300	1190900	1338700	C01157	ko00330,ko01100,ko02010
509.13	508.122	C23H24O13	[M+H]+	okanin 4'-(6''-O-acetylglucoside)	Flavonoids	Chalcones	-	3824200	3546000	4870600	1671100	1007900	1160200	1214900	1047800	660400	--	--
506.32	505.317	C25H48NO7P	[M+H]+	LysoPE 20:2(2n isomer)	Lipids	LPE	-	67704	38057	72888	184340	261230	192090	1204200	854260	1188600	--	--
130.09	129.079	C6H11NO2	[M+H]+	L-Pipecolic Acid	Organic acids	Organic acids	3105-95-1	4404900	4225600	3107000	4836900	4244800	4630900	1195900	1014900	1195800	C00408	ko00310,ko00960,ko01100,ko01110
287.06	288.063	C15H12O6	[M-H]-	Aromadendrin (Dihydrokaempferol)	Flavonoids	Flavanonols	480-20-6	3539800	3936000	3977700	269870	253760	278440	1194900	1208700	1123300	C00974	ko00941,ko01100,ko01110
147.03	148.037	C5H8O5	[M-H]-	2-Hydroxyglutaric Acid	Organic acids	Organic acids	13095-48-2	1497500	1528100	1862000	1473700	1792300	1142500	1194300	1491900	1301700	C03196	ko00310,ko01100
506.32	505.317	C25H48NO7P	[M+H]+	LysoPE 20:2	Lipids	LPE	-	219440	249510	242900	516730	437810	538170	1189600	1144000	1144600	--	--
153.02	154.027	C7H6O4	[M-H]-	2,3-Dihydroxybenzoic Acid	Phenolic acids	Phenolic acids	303-38-8	221730	276290	191900	351850	733520	502810	1172800	1247700	1513500	C00196	ko01110
146.06	145.053	C9H7NO	[M+H]+	Indole-3-carboxaldehyde	Alkaloids	Plumerane	487-89-8	122260	117150	74427	89897	58751	67341	1156500	1187300	1067100	C08493	--
183.07	182.058	C9H10O4	[M+H]+	2',4'-Dihydroxy-6'-methoxyacetophenone	Phenolic acids	Phenolic acids	3602-54-8	9	9	9	9	9	9	1156400	1111100	1087700	--	--
163.04	164.047	C9H8O3	[M-H]-	α-Hydroxycinnamic Acid	Phenolic acids	Phenolic acids	5801-57-0	7896600	8657900	8737900	1323100	1428200	1336300	1153000	1109400	1175600	C02763	ko00360,ko01100
162.08	161.069	C6H11NO4	[M+H]+	DL-2-Aminoadipic acid	Alkaloids	Alkaloids	542-32-5	2600400	2298100	2233300	1223100	1356500	1327100	1150100	1171400	938200	C00956	ko00300,ko00310,ko00311,ko01100,ko01110,ko01210,ko01230
255.07	254.058	C15H10O4	[M+H]+	3,4'-Dihydroxyflavone	Flavonoids	Flavones	14919-49-4	9	9	9	211570	170700	199570	1150000	903510	1057900	--	--
447.09	448.101	C21H20O11	[M-H]-	Carthamone	Flavonoids	Chalcones	86579-00-2	18592000	19227000	19614000	5538100	5804900	6968000	1135500	1058400	898920	C08598	--
462.07	463.074	C14H18N5O11P	[M-H]-	Adenylocuccinic Acid	Organic acids	Organic acids	19046-78-7	9	9	9	9	9	9	1101100	1078100	814750	C03794	ko00230,ko00250,ko01100,ko01240
153.02	154.027	C7H6O4	[M-H]-	2,4-Dihydroxybenzoic acid	Phenolic acids	Phenolic acids	89-86-1	168400	178630	166920	547100	611660	550040	1097000	1706400	1049900	--	--
975.37	976.379	C44H64O24	[M-H]-	Crocin I	Terpenoids	Ditepenoids	42553-65-1	1237400	1652300	776970	1666700	1071500	1156900	1090000	1131800	1078400	C08589	ko01100,ko01110
105.07	104.063	C8H8	[M+H]+	Styrene	Others	Others	100-42-5	598470	560100	151370	623080	824270	1061000	1082700	1595700	1116200	C07083	ko01100
146.17	145.158	C7H19N3	[M+H]+	Spermidine	Alkaloids	Phenolamine	124-20-9	2668400	2721000	2424000	7684200	8170200	8464000	1069400	1274000	1240000	C00315	ko00330,ko00410,ko00480,ko00940,ko01100,ko02010
613.18	612.169	C27H32O16	[M+H]+	Okanin-4'-O-gentiobioside	Flavonoids	Chalcones	-	5523600	12149000	5025400	2098000	8620500	4350900	1066300	1988100	1981200	--	--
132.1	131.095	C6H13NO2	[M+H]+	L-Norleucine	Amino acids and derivatives	Amino acids and derivatives	327-57-1	523430	513420	541400	231640	269230	236080	1058000	1069400	1079900	C01933	--
235.1	234.158	C10H22N2O4	[M+H]+	L-Lysine-Butanoic Acid	Amino acids and derivatives	Amino acids and derivatives	80407-71-2	1705500	1835200	1470300	850350	622640	848140	1045000	1045300	1137900	--	--
458.1	457.143	C16H27NO14	[M+H]+	L-Aspartic acid-O-diglucoside	Amino acids and derivatives	Amino acids and derivatives	-	3022400	3287100	2471600	2713300	2252700	2970000	1037400	1563600	1219700	--	--
227.09	226.084	C11H14O5	[M+H]+	3-Hydroxy-1-(4-hydroxy-3,5-dimethoxyphenyl)propan-1-one	Phenolic acids	Phenolic acids	-	836350	872940	938930	2515800	2379700	2283000	1033400	1102900	1174100	--	--
611.16	610.153	C27H30O16	[M+H]+	Isoorientin-7-O-glucoside	Flavonoids	Flavonoid carbonoside	-	2761200	2769400	2361700	1722700	1746300	1866300	1011200	1005500	1030200	--	--
341.12	342.131	C16H22O8	[M-H]-	Coniferin	Phenolic acids	Phenolic acids	531-29-3	3918600	4476800	4365100	1318600	1417500	1393400	1008300	1010400	983290	C00761	ko00940
148.06	147.053	C5H9NO4	[M+H]+	L-Glutamic acid	Amino acids and derivatives	Amino acids and derivatives	56-86-0	3912200	3620400	3060400	3617900	3297900	3388000	1004200	867110	843830	C00025	ko00220,ko00250,ko00330,ko00332,ko00340,ko00430,ko00480,ko00524,ko00630,ko00650,ko00660,ko00860,ko00910,ko00970,ko01100,ko01110,ko01200,ko01210,ko01230,ko01240,ko02010
601.12	600.112	C28H24O15	[M+H]+	Kaempferol-3-O-(6''-galloyl)galactoside	Flavonoids	Flavonols	-	9	9	9	9	9	9	1000500	940450	1053700	--	--
175.02	176.032	C6H8O6	[M-H]-	D-Glucurono-6,3-lactone	Others	Saccharides and Alcohols	32449-92-6	1996600	1862100	1833600	1715300	1941100	1786300	999230	936300	893800	C02670	ko00053,ko01100
112.05	111.043	C4H5N3O	[M+H]+	Cytosine	Nucleotides and derivatives	Nucleotides and derivatives	71-30-7	808900	876120	791150	316180	263480	265740	995950	1124500	1215400	C00380	ko00240,ko01100
627.16	626.148	C27H30O17	[M+H]+	6-Hydroxykaempferol-7,6'-O-Diglucoside	Flavonoids	Flavonols	-	12204000	15836000	13043000	2977200	2612400	2754800	986500	618350	628060	--	--
465.1	464.095	C21H20O12	[M+H]+	Isohyperoside	Flavonoids	Flavonols	35589-21-0	5594500	4754400	5274400	3437800	3468000	3261900	981900	1083100	1247200	--	--
187.1	188.105	C9H16O4	[M-H]-	Azelaic acid	Organic acids	Organic acids	123-99-9	677570	827480	735300	601660	693760	627220	976480	1028800	1152100	C08261	--
325.14	324.136	C20H20O4	[M+H]+	1-(4-Hydroxyphenyl)-7-(3-methoxy-4-hydroxyphenyl)-4,6-heptadiene-3-one	Others	Others	-	1372900	1265000	1504000	1836400	1649300	1359700	976200	911190	955400	--	--
153.02	154.027	C7H6O4	[M-H]-	3,4-Dihydroxybenzoic acid (Protocatechuic acid)	Phenolic acids	Phenolic acids	99-50-3	223920	257750	284270	435680	400720	488950	972080	1788900	1138700	C00230	ko01100,ko01110
509.13	508.122	C23H24O13	[M+H]+	Syringetin-7-O-glucoside	Flavonoids	Flavonols	-	4363500	3797400	4020500	1898600	2397600	672990	966570	996280	645840	--	--
641.17	640.163	C28H32O17	[M+H]+	isorhamnetin-3, 4'diglucoside	Flavonoids	Flavonols	28288-98-4	3191400	743110	927690	723720	1468600	1006000	958740	1918800	1278300	--	--
341.09	342.095	C15H18O9	[M-H]-	1-O-Caffeoyl-β-D-glucose	Phenolic acids	Phenolic acids	14364-08-0	3935100	4463000	4343400	1364300	1362200	1379900	952410	997140	979310	C10433	--
773.21	773.213	C33H41O21	[M+H]+	kaempferol-3-O-(2-O-glucosyl)glucoside-7-O-glucoside	Flavonoids	Flavonols	-	2195400	2619500	2107000	1574300	966360	1105400	950300	286840	440060	--	--
627.16	626.148	C27H30O17	[M+H]+	6'-Hydroxykaempferol-3,6-O-Diglucoside	Flavonoids	Flavonols	-	9	9	9	9	9	9	948180	876150	894030	--	--
433.11	434.121	C21H22O10	[M-H]-	Butin-7-O-glucoside	Flavonoids	Flavanones	-	4493200	4649400	4828200	2960100	2998700	2778300	946070	834770	939010	--	--
193.05	192.042	C10H8O4	[M+H]+	Isoscopoletin (6-Hydroxy-7-Methoxycoumarin)	Lignans and Coumarins	Coumarins	776-86-3	1391500	1291200	1375400	1505700	1427400	1160500	940150	746030	976930	C18079	--
651.27	652.273	C32H44O14	[M-H]-	crocetin diglucosyl ester	Terpenoids	Ditepenoids	-	1273100	1159900	1131500	845080	770160	656620	932720	825120	909960	--	--
145.01	146.022	C5H6O5	[M-H]-	α-Ketoglutaric acid	Organic acids	Organic acids	328-50-7	671900	611090	592580	377450	390360	379480	921430	946110	804230	C00026	ko00020,ko00040,ko00053,ko00220,ko00250,ko00300,ko00310,ko00340,ko00430,ko00630,ko00650,ko00660,ko01100,ko01110,ko01200,ko01210,ko01230,ko01240
133.06	132.054	C4H8N2O3	[M+H]+	L-Asparagine	Amino acids and derivatives	Amino acids and derivatives	70-47-3	8178600	7053800	6510900	1376700	1125000	1143500	917420	862960	849620	C00152	ko00250,ko00460,ko00970,ko01100,ko01110,ko01230
179.03	180.042	C9H8O4	[M-H]-	Caffeic acid	Phenolic acids	Phenolic acids	331-39-5	279440	353720	328270	129560	246840	272230	915930	763350	819860	C01197	ko00940,ko01100,ko01110
298.1	297.107	C11H15N5O5	[M+H]+	N7-Methylguanosine	Nucleotides and derivatives	Nucleotides and derivatives	20244-86-4	209000	235500	244120	197120	220030	204140	913740	932660	834130	C20674	--
308.1	309.106	C11H19NO9	[M-H]-	L-Glutamic acid-O-glycoside	Amino acids and derivatives	Amino acids and derivatives	-	1634800	1513400	1516100	1093300	1062900	909540	912080	1020300	1142500	--	--
433.12	434.121	C21H22O10	[M-H]-	Naringenin-4'-O-glucoside	Flavonoids	Flavanones	-	4317700	3989800	5040400	2748200	2806000	2937100	904350	1056700	984800	--	--
199.17	200.178	C12H24O2	[M-H]-	Dodecanoic acid (Lauric acid)	Lipids	Free fatty acids	143-07-7	801330	841950	842230	784310	787710	701510	904220	867810	814640	C02679	ko00061,ko01100,ko01110
195.06	194.058	C10H10O4	[M+H]+	Vanillin acetate	Phenolic acids	Phenolic acids	881-68-5	1036900	1167300	995710	177270	288200	233720	892050	883840	660390	--	--
179.06	180.063	C6H12O6	[M-H]-	D-Fructose	Others	Saccharides and Alcohols	57-48-7	1317700	1539000	1784500	1218500	1222600	1150700	885950	1143100	884680	C05003	--
627.16	626.148	C27H30O17	[M+H]+	6'-Hydroxykaempferol-6,7-O-Diglucoside	Flavonoids	Flavonols	142674-16-6	9	9	9	401350	682770	1564000	885320	787400	1091100	--	--
265.08	264.084	C10H16O8	[M+H]+	Kinsenoside	Others	Others	151870-74-5	307630	400740	277390	479250	365930	336780	878150	624010	740700	--	--
341.09	342.096	C15H18O9	[M-H]-	6-O-Caffeoyl-D-glucose	Phenolic acids	Phenolic acids	-	3772400	3785700	4354000	1226300	1329100	1379600	868160	932510	995970	--	--
433.11	433.113	C21H21O10+	[M]+	Pelargonidin-3-O-glucoside	Flavonoids	Anthocyanidins	47684-27-5	3723400	3571400	3609500	1870200	1912600	1790800	866700	931070	765680	C12137	ko00942,ko01100,ko01110
147.03	148.037	C5H8O5	[M-H]-	L-Citramalic acid	Organic acids	Organic acids	6236-09-5	1271200	1367200	1554000	1745000	1721800	1404900	858730	972630	910050	C02614	ko00660,ko01100
102.06	101.048	C4H7NO2	[M+H]+	1-Aminocyclopropane-1-carboxylic acid	Organic acids	Organic acids	22059-21-8	3067100	2806500	2336600	3120200	2777800	2836300	855690	864080	848170	C01234	ko00270,ko01100,ko01110
465.1	464.095	C21H20O12	[M+H]+	Quercetin-5-O-β-D-glucoside	Flavonoids	Flavonols	-	6001000	6561700	6368100	3807300	3566300	3478800	850970	1638300	1213000	--	--
103	104.06	C3H4O4	[M-H]-	Malonic acid	Organic acids	Organic acids	141-82-2	173610	201670	187960	9	9	9	848800	895930	919020	C00383	ko00061,ko00240,ko00410,ko01100,ko01212
147.03	148.037	C5H8O5	[M-H]-	2-Dehydro-3-deoxy-L-arabinonate	Others	Saccharides and Alcohols	-	950240	961630	801310	857520	830210	752100	845420	881320	837520	C00684	ko00053,ko01100
524.37	523.364	C26H54NO7P	[M+H]+	LysoPC 18:0(2n isomer)	Lipids	LPC	-	249770	198410	190400	353150	272350	323410	844040	943670	902640	--	--
306.08	307.084	C10H17N3O6S	[M-H]-	Glutathione reduced form	Amino acids and derivatives	Amino acids and derivatives	70-18-8	14502000	13892000	13541000	13420000	14555000	12641000	837150	1083300	1099100	C00051	ko00270,ko00480,ko01100,ko01240,ko02010
325.09	326.1	C15H18O8	[M-H]-	(2E)-3-[4-(β-D-glucopyranoside)-phenylacrylic]-acid	Phenolic acids	Phenolic acids	-	200860	176090	199990	160570	186800	186630	833900	913090	968050	--	--
448.2	447.189	C23H29NO8	[M+H]+	3'-Glucosyl-6,7-dihydroxy-N-methyl-benzyltetrahydroisoquinoline	Alkaloids	Isoquinoline alkaloids	-	397530	438940	335320	180700	219700	235800	830550	1602600	1619600	--	--
299.1	300.085	C13H16O8	[M-H]-	Salicylic acid-2-O-glucoside	Phenolic acids	Phenolic acids	10366-91-3	1577400	1404700	1508800	609790	631470	644100	825910	820420	878210	--	--
150.08	149.07	C6H7N5	[M+H]+	1-Methyladenine	Nucleotides and derivatives	Nucleotides and derivatives	5142-22-3	815320	878310	832210	796520	862880	831920	825670	766300	722580	C02216	--
158.08	159.09	C7H13NO3	[M-H]-	5-Acetamidopentanoic Acid	Organic acids	Organic acids	1072-10-2	579850	668500	567170	659070	704680	687790	824380	864350	837810	C03087	ko00310,ko01100
611.16	610.153	C27H30O16	[M+H]+	Isoluteolin-6,8-di-C-glucoside	Flavonoids	Flavones	-	1802600	2465600	1788100	1795100	2090200	1776600	822450	662450	996220	--	--
371.1	370.126	C17H22O9	[M+H]+	Sinapaldehyde-4-O-Glucoside	Phenolic acids	Phenolic acids	154461-65-1	423680	564550	432640	1129500	1090300	1178700	820360	746210	847650	--	--
138.06	137.048	C7H7NO2	[M+H]+	Trigonelline	Alkaloids	Pyridine alkaloids	535-83-1	1483900	1371500	1242500	1252400	1411300	1324500	819220	777920	736190	C01004	ko00760
103.04	104.047	C4H8O3	[M-H]-	3-Hydroxybutyric acid	Organic acids	Organic acids	300-85-6	130290	209960	205230	9	9	9	817980	860020	952220	C01089	ko00072,ko00650,ko01100
481.1	480.09	C21H20O13	[M+H]+	Myricetin-3-O-glucoside	Flavonoids	Flavonols	19833-12-6	833080	817830	970340	9	9	9	810720	584950	554590	--	--
859.21	858.207	C36H42O24	[M+H]+	Kaempferol-3-O-(6''''-malonyl)sophorotrioside	Flavonoids	Flavonols	-	1044300	1734800	476840	1439400	892100	346300	804810	592650	897010	--	--
269.29	270.292	C18H38O	[M-H]-	1-Octadecanol	Lipids	Free fatty acids	112-92-5	802100	804060	794440	832700	796310	856710	802250	781080	801180	--	--
175.12	174.112	C6H14N4O2	[M+H]+	L-Arginine	Amino acids and derivatives	Amino acids and derivatives	74-79-3	6161400	5299700	4569500	4788500	4841200	4147600	800610	853380	917160	C00062	ko00220,ko00261,ko00330,ko00472,ko00970,ko01100,ko01110,ko01230,ko02010
313.11	312.1	C18H16O5	[M+H]+	6,8-Dihydroxy-2-[2-(4-methoxyphenyl)ethyl]chromone	Others	Others	-	552860	691750	608140	555120	523330	478120	800030	746720	930990	--	--
193.04	194.033	C6H10O7	[M-H]-	D-Galacturonic acid	Organic acids	Organic acids	685-73-4	204510	239670	232290	225760	197390	186920	799150	624110	803830	C00333	ko00040,ko00053,ko00520,ko01100,ko01240,ko02010
425.23	424.225	C26H32O5	[M+H]+	Licoricidin	Others	Others	30508-27-1	1086400	1122600	1076500	3285300	3397300	3081900	799090	755910	766830	C16986	--
131.07	132.079	C6H12O3	[M-H]-	2-Hydroxyisocaproic acid	Organic acids	Organic acids	20312-37-2	53796	59735	65540	9	9	9	797240	793000	804810	C03264	--
417.12	416.111	C21H20O9	[M+H]+	Chrysin-7-O-glucoside	Flavonoids	Flavones	31025-53-3	1353800	1541800	1447200	1401700	1634800	1506500	785400	565530	578870	--	--
447.13	446.121	C22H22O10	[M+H]+	Acacetin-7-O-galactoside	Flavonoids	Flavones	-	1302400	1405500	1367500	1717200	1694700	1648400	783170	688270	683920	--	--
132.1	131.095	C6H13NO2	[M+H]+	6-Aminocaproic acid	Organic acids	Organic acids	60-32-2	334430	381200	371590	164540	189770	190280	782210	805030	749130	C02378	ko01100
116.07	115.063	C5H9NO2	[M+H]+	L-Proline	Amino acids and derivatives	Amino acids and derivatives	147-85-3	733270	669420	642750	546890	560850	535560	780140	821850	725610	C00148	ko00330,ko00332,ko00970,ko01100,ko01110,ko01230,ko02010
565.18	566.185	C23H34O16	[M-H]-	6'-O-α-D-galactopyranosylphlorigidoside C	Terpenoids	Monoterpenoids	927691-85-8	26970	39792	33500	412960	398260	394970	774030	835030	1026900	--	--
116.07	115.063	C5H9NO2	[M+H]+	Pterolactam	Alkaloids	Pyrrole alkaloids	38072-88-7	676190	660710	600890	545880	493580	543060	771410	797100	760840	--	--
191.1	190.095	C7H14N2O4	[M+H]+	2,6-Diaminooimelic acid	Amino acids and derivatives	Amino acids and derivatives	583-93-7	854380	835030	682980	226030	210980	207810	768070	772990	758460	C00666	ko00300,ko01100,ko01110,ko01230
191.1	190.099	C12H14O2	[M+H]+	Butylphthalide	Others	Others	6066-49-5	9	9	9	9	9	9	767930	715580	740250	C17854	--
149.06	150.068	C9H10O2	[M-H]-	2'-Hydroxy-4'-Methylacetophenone	Phenolic acids	Phenolic acids	6921-64-8	9	9	9	9	9	9	764930	705060	711430	--	--
593.19	594.195	C28H34O14	[M-H]-	Poncirin (Isosakuranetin-7-O-neohesperidoside)	Flavonoids	Flavanones	14941-08-3	251430	268390	296150	130250	149220	149500	764480	670120	807200	C09830	--
465.1	465.103	C21H21O12+	[M]+	Delphinidin-3-O-galactoside	Flavonoids	Anthocyanidins	28500-00-7	2331200	3206800	3056100	1379700	1243300	1807000	764110	717350	759910	--	--
771.18	772.185	C36H36O19	[M-H]-	kaempferol-3-caffeoyldiglucoside	Flavonoids	Flavonols	-	1627500	1864200	1748300	975190	880840	758040	763690	572400	644270	--	--
147.03	148.037	C5H8O5	[M-H]-	3-Methylmalic acid	Organic acids	Organic acids	152204-30-3	906320	838220	797150	815410	1100100	786340	761800	844390	862110	C06032	ko00290,ko00660,ko01100,ko01210,ko01230
184.98	185.993	C3H7O7P	[M-H]-	3-Phospho-D-glyceric acid	Others	Saccharides and Alcohols	820-11-1	1406200	905650	878610	1066000	966260	1212100	754360	641990	577040	C00197	ko00010,ko00030,ko00260,ko00270,ko00561,ko00630,ko00710,ko01100,ko01110,ko01200,ko01230,ko01240
593.13	594.137	C30H26O13	[M-H]-	Kaempferol-3-O-(6''-p-Coumaroyl)glucoside (Tiliroside)	Flavonoids	Flavonols	20316-62-5	287660	285700	334090	145650	128440	159190	744860	859250	855660	C17140	--
433.11	432.106	C21H20O10	[M+H]+	Apigenin-6-C-glucoside (Isovitexin)	Flavonoids	Flavonoid carbonoside	38953-85-4	502610	400100	338640	191990	362740	226450	737150	763690	658070	C01714	ko00944
441.08	442.09	C22H18O10	[M-H]-	Catechin gallate	Flavonoids	Flavanols	130405-40-2	9	9	9	9	9	9	736450	516570	637200	--	--
137.02	138.032	C7H6O3	[M-H]-	3-Hydroxybenzoic Acid	Organic acids	Organic acids	99-06-9	777060	756920	791680	770270	611170	735540	729920	643330	627950	C00587	ko00400
447.13	446.121	C22H22O10	[M+H]+	Prunetin-5-O-glucoside	Flavonoids	Isoflavones	-	1372500	1433900	1560800	1741300	1880300	1727700	728800	890870	770820	--	--
152.06	151.049	C5H5N5O	[M+H]+	Isoguanine	Nucleotides and derivatives	Nucleotides and derivatives	3373-53-3	634280	604170	429780	287450	318320	226250	726900	646860	833040	--	--
433.11	432.106	C21H20O10	[M+H]+	Genistein-8-C-glucoside	Flavonoids	Isoflavones	66026-80-0	379060	529880	391360	365800	299690	385230	724690	694110	590610	C10420	--
435.13	436.136	C21H24O10	[M-H]-	Dihydrocharcone-4'-O-glucoside	Flavonoids	Chalcones	-	2442000	2490400	2215100	1157800	1108900	1102600	723830	715800	729580	--	--
191.06	192.063	C7H12O6	[M-H]-	Quinic Acid	Organic acids	Organic acids	77-95-2	1619200	1297600	1289300	1196100	1223400	1428800	716650	698600	706070	C00296	ko00400,ko01100
341.11	342.116	C12H22O11	[M-H]-	Galactinol	Others	Saccharides and Alcohols	3687-64-7	2716100	2483000	3481700	2616600	2768900	2438200	710890	811410	612840	C01235	ko00052,ko01100
179.06	180.063	C6H12O6	[M-H]-	L-Glucose	Others	Saccharides and Alcohols	921-60-8	1667300	1544500	1661000	1179400	1090200	1188600	706170	872580	938710	--	--
265.08	264.084	C10H16O8	[M+H]+	3-O-Glucoside-3-hydroxy-y-butyrolactone	Others	Others	-	240570	481140	393560	401640	399040	352030	705760	636720	488710	--	--
465.1	465.103	C21H21O12+	[M]+	Delphinidin-3-O-glucoside (Mirtillin)	Flavonoids	Anthocyanidins	50986-17-9	2379000	2537900	2954700	1371500	1300600	1549000	702550	622130	679500	C12138	ko00942
222.1	221.09	C8H15NO6	[M+H]+	N-Acetyl-D-galactosamine	Others	Saccharides and Alcohols	1811-31-0	720640	724890	597170	661890	616830	618510	701830	735760	650490	C01132	ko00052,ko01100
231.16	230.163	C11H22N2O3	[M+H]+	L-Valyl-L-Leucine	Amino acids and derivatives	Amino acids and derivatives	3989-97-7	249430	292150	248400	112320	95848	101870	699290	602620	679510	--	--
611.14	610.132	C30H26O14	[M+H]+	Quercetin-3-O-(6''-p-Coumaroyl)galactoside	Flavonoids	Flavonols	-	190960	219030	192250	96931	117260	178510	698280	571440	431260	--	--
463.09	464.095	C21H20O12	[M-H]-	Quercetin-3-O-glucoside (Isoquercitrin)	Flavonoids	Flavonols	482-35-9	1322800	1718200	1645300	1150900	1193600	1182500	693670	664210	600350	C05623	ko00944,ko01100,ko01110
503.16	504.169	C18H32O16	[M-H]-	D-Panose	Others	Saccharides and Alcohols	33401-87-5	2604500	2203900	1761900	1798900	2633300	2342900	689040	751270	837480	C00713	--
343.11	344.111	C15H20O9	[M-H]-	Syringaldehyde-4-O-glucoside	Phenolic acids	Phenolic acids	-	495010	490200	529840	268410	269640	247310	688790	605280	603710	--	--
190.12	189.111	C7H15N3O3	[M+H]+	L-Homocitrulline	Amino acids and derivatives	Amino acids and derivatives	1190-49-4	758790	679860	573800	454090	479340	507520	688030	697960	737640	C02427	--
611.16	611.161	C27H31O16+	[M]+	Cyanidin-3,5-O-diglucoside (Cyanin)	Flavonoids	Anthocyanidins	2611-67-8	2242700	2111400	2106000	1828300	1995500	1853400	687110	584820	688210	C08639	ko00942
460.1	461.153	C19H27NO12	[M-H]-	Anthranilate-1-O-Sophoroside	Phenolic acids	Phenolic acids	-	1366900	1346100	1141600	1014300	743360	740590	685880	977390	960920	--	--
239.07	240.079	C15H12O3	[M-H]-	Chrysophanol-9-anthrone	Quinones	Anthraquinone	491-58-7	449730	837160	485510	515100	485310	1292700	681390	916800	546640	C10314	--
313.24	314.246	C18H34O4	[M-H]-	Hydroxy ricinoleic acid	Lipids	Free fatty acids	-	28372	26827	32804	11329	11763	8906.9	680190	752930	681850	--	--
144.1	144.092	C7H14NO2+	[M]+	D-Proline betaine	Amino acids and derivatives	Amino acids and derivatives	1195-94-4	814500	738840	671100	577710	584530	591090	673180	652820	628000	C21514	--
447.13	446.121	C22H22O10	[M+H]+	Glycitin	Flavonoids	Isoflavones	40246-10-4	715550	879290	924500	2222200	2644000	2291000	673070	1055800	921210	C16195	ko00943
463.09	464.095	C21H20O12	[M-H]-	Quercetin-3-O-galactoside (Hyperin)	Flavonoids	Flavonols	482-36-0	293690	208320	291900	56829	60236	81449	672680	453920	552870	C10073	--
237.12	236.116	C12H16N2O3	[M+H]+	L-Alanyl-L-Phenylalanine	Amino acids and derivatives	Amino acids and derivatives	3061-90-3	99030	135050	135920	80024	53962	59556	669430	623440	683930	--	--
193.04	194.043	C6H10O7	[M-H]-	D-Glucoronic acid	Others	Saccharides and Alcohols	6556-12-3	231370	210840	226230	221180	214720	174100	662250	766990	771000	C00191	ko00040,ko00053,ko00520,ko00562,ko01100,ko01240
533.17	532.158	C26H28O12	[M+H]+	Sesaminol 2-O-Beta-D-Glucoside	Lignans and Coumarins	Lignans	153512-13-1	966940	852600	949880	961800	1277500	982800	660880	616000	596550	--	--
482.32	481.317	C23H48NO7P	[M+H]+	LysoPC 15:0(2n isomer)	Lipids	LPC	-	321820	345540	341990	154330	183900	125960	652060	650090	665450	--	--
303.05	304.059	C15H12O7	[M-H]-	5,7,3',4',5'-Pentahydroxydihydroflavone	Flavonoids	Flavanones	-	18505	19774	20617	9663.6	5324.8	5537.8	646090	599280	607660	--	--
282.12	281.112	C11H15N5O4	[M+H]+	2'-O-Methyladenosine	Nucleotides and derivatives	Nucleotides and derivatives	2140-79-6	313730	251650	281120	244650	265590	312400	643320	639340	510440	--	--
433.11	434.121	C21H22O10	[M-H]-	Dunalianoside A	Phenolic acids	Phenolic acids	-	3449800	3503900	3713200	1901500	2090400	2242900	638690	781330	639190	--	--
145.05	146.058	C6H10O4	[M-H]-	Adipic Acid	Organic acids	Organic acids	124-04-9	363770	319410	336170	306750	287550	268880	636690	592960	603040	C06104	ko01100
147.03	148.037	C5H8O5	[M-H]-	D-Arabinono-1,4-lactone	Others	Saccharides and Alcohols	2782-09-4	614380	435460	479440	464470	559100	628990	636370	664050	321910	C00652	ko00053
196.1	195.09	C10H13NO3	[M+H]+	L-Tyrosine methyl ester	Amino acids and derivatives	Amino acids and derivatives	1080-06-4	2547700	2663300	2731100	2560900	2997700	2727300	631110	608700	632770	C03404	--
123.04	122.037	C7H6O2	[M+H]+	3-hydroxybenzaldehyde	Phenolic acids	Phenolic acids	100-83-4	9	9	9	9	9	9	628400	532020	538340	C03067	--
343.12	344.132	C12H24O11	[M-H]-	Lactitol	Others	Saccharides and Alcohols	585-86-4	1626900	1635700	1351000	1441000	1262200	1552500	624790	616890	612180	--	--
255.07	254.058	C15H10O4	[M+H]+	Rubiadin	Quinones	Anthraquinone	117-02-2	9	9	9	9	9	9	619460	581460	475940	C10402	--
297.1	298.105	C14H18O7	[M-H]-	Picein (4-Acetylphenyl-glucoside)	Phenolic acids	Phenolic acids	530-14-3	121760	129730	116580	283780	240890	274480	618060	597470	535370	C10720	--
447.09	448.101	C21H20O11	[M-H]-	HydroxyAloe-emodin-8-O-glucoside	Quinones	Anthraquinone	-	932910	765150	1070500	1063900	972470	682860	614730	666500	696440	--	--
184.1	183.09	C9H13NO3	[M+H]+	Epinephrine	Others	Others	51-43-4	1011400	983460	976220	656840	774940	767920	610440	544460	556870	C00788	ko00350,ko01100
239.2	240.209	C15H28O2	[M-H]-	Cis-10-Pentadecenoic Acid(C15: 1)	Lipids	Free fatty acids	84743-29-3	396020	556280	411010	466670	405520	944690	609820	888900	547190	--	--
170.09	169.085	C7H11N3O2	[M+H]+	1-Methylhistidine	Amino acids and derivatives	Amino acids and derivatives	332-80-9	482130	552730	519170	618020	553180	740700	608740	524420	605820	--	--
149.09	148.089	C10H12O	[M+H]+	Benzylacetone	Others	Others	2550-26-7	9	9	9	9	9	9	608430	629240	574930	--	--
481.1	480.09	C21H20O13	[M+H]+	Quercetagetin-7-O-glucoside	Flavonoids	Flavonols	548-75-4	948920	1242000	817120	304660	546840	207270	600750	814780	651130	--	--
629.12	628.106	C29H24O16	[M+H]+	1-O-p-Coumaroyl-4,6-(S)-HHDP-β-D-glucose	Phenolic acids	Phenolic acids	-	5017900	6075000	5940400	3767700	4919900	3654600	597180	722550	758990	--	--
277.12	278.13	C11H22N2O4S	[M-H]-	Pantetheine	Others	Others	496-65-1	335740	391040	397740	419890	504820	345840	597080	547410	725260	C00831	ko00332,ko00770,ko01110
629.11	628.106	C29H24O16	[M+H]+	3-O-p-Coumaroyl-4,6-(S)-HHDP-β-D-glucose	Phenolic acids	Phenolic acids	-	5372100	5762600	7154100	4130600	5052500	3636800	593520	755690	580690	--	--
299.08	300.085	C13H16O8	[M-H]-	1-O-Salicyloyl-β-D-glucose	Phenolic acids	Phenolic acids	60517-74-0	640330	583850	641070	186380	241940	208680	590610	571040	559610	--	--
299.26	300.267	C18H36O3	[M-H]-	3-Hydroxyoctadecanoic Acid	Lipids	Free fatty acids	45261-96-9	754950	696480	523790	1803500	766850	665550	589680	705380	679760	--	--
477.16	478.169	C20H30O13	[M-H]-	2-(3-β-D-glucopyranosyloxy-4-hydroxyphenyl)ethanol-1-O-β-D-glucopyranoside	Phenolic acids	Phenolic acids	-	1496300	1458500	1606600	573170	641910	619810	588140	671030	551650	--	--
597.18	596.174	C27H32O15	[M+H]+	Rubrofusarin-6-O-Gentiobioside	Others	Others	24577-90-0	1828500	2286000	2095900	1493400	2025300	2458800	586190	1267800	1039000	--	--
595.17	594.158	C27H30O15	[M+H]+	Luteolin-7-O-rutinoside	Flavonoids	Flavones	3563-98-2	6742200	7534000	3146300	2698400	1915600	1266200	585620	627790	932900	--	--
433.11	432.106	C21H20O10	[M+H]+	Apigenin-8-C-Glucoside (Vitexin)	Flavonoids	Flavonoid carbonoside	3681-93-4	292680	351720	262690	268840	292480	244310	582770	622930	673720	C01460	ko00941,ko00944
329.12	330.131	C15H22O8	[M-H]-	3,4,5-Trimethoxyphenyl-1-O-Glucoside	Phenolic acids	Phenolic acids	-	1359400	1374300	1430100	678640	714370	644630	578280	557630	615900	--	--
653.17	652.164	C29H32O17	[M+H]+	kaempferol 3-O-(2-O-acetylglucosyl)glucoside	Flavonoids	Flavonols	-	903140	680690	2369200	872140	975350	1523000	577400	436690	428440	--	--
773.21	773.213	C33H41O21+	[M]+	Cyanidin-3-O-sophoroside-5-O-glucoside	Flavonoids	Anthocyanidins	47888-56-2	1625300	1849200	1470200	1581300	1504300	2077400	576940	515630	431220	--	--
481.1	480.09	C21H20O13	[M+H]+	Gossypetin-8-O-glucoside	Flavonoids	Flavonols	652-78-8	383200	350610	477180	196170	212800	230660	574890	1233300	998050	C10051	--
311.1	312.1	C18H32O4	[M-H]-	13S-Hydroperoxy-9Z,11E-octadecadienoic acid	Lipids	Free fatty acids	33964-75-9	112390	122270	118070	46412	48070	47573	573300	626210	591830	C04717	ko00591,ko01100
122	121	C7H7NO	[M+H]+	Benzamide	Phenolic acids	Phenolic acids	55-21-0	9	9	9	9	9	9	573240	549850	510690	C09815	--
147.13	146.118	C7H16NO2	[M+H]+	Acetylcholine	Alkaloids	Alkaloids	60-31-1	1268100	1345800	1109700	826210	756130	608220	568330	511610	477600	C01996	ko00564
211.09	210.079	C13H10N2O	[M+H]+	1-Acetyl-β-carboline	Alkaloids	Plumerane	-	584440	734580	746620	432800	732590	636780	563730	560840	546770	--	--
180.14	180.138	C11H18NO+	[M]+	Candicine	Alkaloids	Phenolamine	6656-13-9	822520	806160	837420	771250	781590	752370	562640	569290	562330	C10575	--
595.14	594.137	C30H26O13	[M+H]+	Biondnoid I	Flavonoids	Flavonols	142750-32-1	179730	113480	222070	92599	40535	81086	562350	441960	515190	--	--
466.29	465.286	C22H44NO7P	[M+H]+	LysoPE 17:1(2n isomer)	Lipids	LPE	-	318180	442510	365310	205390	204800	151550	555530	710960	749640	--	--
757.22	756.211	C33H40O20	[M+H]+	Kaempferol-3-O-rutinoside-7-O-glucoside	Flavonoids	Flavonols	-	1425500	1762100	1443000	1348300	1655300	1534100	554970	666470	522430	--	--
463.09	464.095	C21H20O12	[M-H]-	Quercetin-4'-O-glucoside (Spiraeoside)	Flavonoids	Flavonols	20229-56-5	1676900	1686900	1887100	1003300	990010	1022700	554570	549600	438920	--	--
681.17	680.159	C30H32O18	[M+H]+	Luteolin-7-O-(6''-malonyl)glucoside-5-O-rhamnoside	Flavonoids	Flavones	-	1366100	835590	1182900	587040	1364400	755940	553130	407790	405650	--	--
611.14	610.132	C30H26O14	[M+H]+	helichrysoside	Flavonoids	Flavonols	56343-26-1	276850	277130	293840	129090	147210	144350	547020	431040	693540	--	--
537.2	538.205	C26H34O12	[M-H]-	Cycloolivil-6-O-glucoside	Lignans and Coumarins	Lignans	-	403440	457960	466740	353910	321720	387840	542750	448620	496920	--	--
447.13	446.121	C22H22O10	[M+H]+	Acacetin-6-C-glucoside	Flavonoids	Flavonoid carbonoside	-	9	9	9	9	9	9	537700	487140	477520	--	--
179.07	178.063	C10H10O3	[M+H]+	p-Coumaric acid methyl ester	Phenolic acids	Phenolic acids	3943-97-3	3628600	3811300	3610300	3224200	3372300	3428700	537230	410210	475540	--	--
537.1	536.153	C25H28O13	[M+H]+	Syringic acid-4-O-(6''-feruloyl)glucoside	Phenolic acids	Phenolic acids	-	9	9	9	9	9	9	533500	562780	534750	--	--
487.09	488.095	C23H20O12	[M-H]-	Feruloylcaffeoyltartaric acid	Phenolic acids	Phenolic acids	-	9	9	9	9	9	9	532890	480220	463780	--	--
297.24	296.234	C18H32O3	[M+H]+	Crocetin dialdehyde	Others	Others	502-70-5	72339	73908	68862	9	9	9	529720	503200	523620	C19730	ko00999、ko01100、ko01110
471.15	472.158	C21H28O12	[M-H]-	4-p-Cumaroyl-rhamnosyl-(1→6)-D-glucose	Phenolic acids	Phenolic acids	-	121520	110310	122130	382990	374730	228570	517310	472700	511750	--	--
284.3	283.288	C18H37NO	[M+H]+	Stearamide	Alkaloids	Alkaloids	124-26-5	186850	300910	336650	346400	445190	342010	513560	449100	509720	C13846	--
146.09	145.085	C5H11N3O2	[M+H]+	4-Guanidinobutyric acid	Organic acids	Organic acids	463-00-3	471770	313000	280550	227430	292640	431480	513530	457480	461990	C01035	ko00330,ko01100
173.01	174.016	C6H6O6	[M-H]-	Dehydroascorbic acid	Others	Vitamin	490-83-5	200950	182650	169260	315270	327490	337000	508370	507190	462340	C05422	ko00053,ko00480,ko01100
431.23	432.236	C21H36O9	[M-H]-	Frehmaglutoside G	Terpenoids	Monoterpenoids	-	9	9	9	9	9	9	501240	535050	556740	--	--
309.2	310.214	C18H30O4	[M-H]-	13(s)-hydroperoxy-(9z,11e,15z)-octadecatrienoic acid	Lipids	Free fatty acids	67597-26-6	364590	345860	582940	288270	316930	334290	493140	359760	386480	C04785	ko00592,ko01100,ko01110
385.19	386.194	C19H30O8	[M-H]-	Roseoside	Others	Others	54835-70-0	3053100	2729100	3112000	2107800	1944200	1752200	490590	413320	447420	--	--
198.08	197.069	C9H11NO4	[M+H]+	3,4-Dihydroxy-L-phenylalanine	Amino acids and derivatives	Amino acids and derivatives	59-92-7	261480	282560	512220	312010	386160	308190	489330	475050	468300	C00355	ko00350,ko00950,ko00965,ko01100,ko01110
435.13	436.137	C21H24O10	[M-H]-	Phloretin-2'-O-glucoside (Phlorizin)	Flavonoids	Chalcones	60-81-1	2141900	2256300	2443200	791100	1027700	1033600	488980	508000	554830	C01604	ko00941,ko01110
449.11	450.116	C21H22O11	[M-H]-	Taxifolin-3-O-rhamnoside (Astilbin)	Flavonoids	Flavanonols	29838-67-3	5915700	6457100	6732600	3344900	3500200	3361200	486000	490660	513950	C17449	--
205.16	206.167	C14H22O	[M-H]-	2,4-Di-Tert-Butylphenol	Phenolic acids	Phenolic acids	96-76-4	446080	496690	509620	390920	463450	462840	483420	374430	395550	--	--
203.15	202.143	C8H18N4O2	[M+H]+	NG,NG-Dimethyl-L-arginine	Amino acids and derivatives	Amino acids and derivatives	30315-93-6	795230	830600	686620	289520	327540	314740	482680	427390	411000	C03626	--
147.03	148.037	C5H8O5	[M-H]-	3-Hydroxyglutaric acid	Organic acids	Organic acids	638-18-6	637390	512210	525030	428450	567190	603890	478370	678390	514580	--	--
531.19	530.179	C27H30O11	[M+H]+	Wushanicariin	Flavonoids	Flavonols	115516-53-5	1120800	1112900	996760	444170	426850	557310	478090	403430	401690	--	--
609.15	610.153	C27H30O16	[M-H]-	Quercetin-3-O-robinobioside	Flavonoids	Flavonols	52525-35-6	352240	348910	371390	273490	338120	361930	476320	521060	435920	--	--
287.22	288.23	C16H32O4	[M-H]-	9,16-Dihydroxypalmitic acid	Lipids	Free fatty acids	38076-49-2	2198800	2340200	2340000	514990	549690	556970	474500	470560	427090	--	--
187.07	188.08	C7H12N2O4	[M-H]-	N-Acetyl-L-Glutamine	Amino acids and derivatives	Amino acids and derivatives	2490-97-3	198410	9	9	9	231090	207070	473320	259510	351860	--	--
655.18	654.18	C29H34O17	[M+H]+	Tricin-5,7-O-diglucoside	Flavonoids	Flavones	-	293590	258540	277370	290320	297370	313890	473310	573540	418520	--	--
757.22	756.211	C33H40O20	[M+H]+	Kaempferol-3-O-sophoroside-7-O-rhamnoside	Flavonoids	Flavonols	-	568260	857240	1102500	1508500	1426600	1434500	473280	349780	556490	--	--
245.18	244.179	C12H24N2O3	[M+H]+	L-Leucyl-L-Leucine	Amino acids and derivatives	Amino acids and derivatives	3303-31-9	206390	247420	192360	121660	117230	108600	471530	454680	456420	--	--
463.12	464.132	C22H24O11	[M-H]-	Hesperetin-5-O-glucoside	Flavonoids	Flavanones	69651-80-5	2029500	1958600	2169700	1088100	1263600	1047600	469640	680720	629470	--	--
145.05	146.058	C6H10O4	[M-H]-	2-Methylglutaric acid	Organic acids	Organic acids	617-62-9	289680	281270	278600	252920	230330	259700	463630	542120	515940	--	--
313.14	312.136	C19H20O4	[M+H]+	Isobavachalcone D	Flavonoids	Chalcones	-	301540	433420	363420	401300	363890	432920	463250	389550	481430	--	--
177.06	178.063	C10H10O3	[M-H]-	3,4-Methylenedioxy cinnamyl alcohol	Lignans and Coumarins	Lignans	58095-76-4	2626800	3064000	2882100	2730400	2755100	2725300	462540	451260	440660	--	--
473.11	474.116	C23H22O11	[M-H]-	Emodin-8-O-(6''-O-acetyl)glucoside	Quinones	Anthraquinone	-	1086500	1275300	1311200	217530	247160	225120	462050	438690	473390	--	--
150.06	149.048	C8H7NO2	[M+H]+	4-Hydroxymandelonitrile	Alkaloids	Phenolamine	13093-65-7	5329000	6067600	6081400	3008800	2936100	2708700	456140	418380	428920	C00650	--
445.08	446.085	C21H18O11	[M-H]-	Rhein-8-O-glucoside	Quinones	Anthraquinone	34298-86-7	160600	159960	140000	161540	199010	177270	450290	396920	382730	--	--
355.15	354.147	C21H22O5	[M+H]+	Xanthohumol	Flavonoids	Chalcones	6754-58-1	11659	9449.6	11119	2436.7	7069.4	6446.6	450090	520330	516990	C16417	ko00941
150.06	149.051	C5H11NO2S	[M+H]+	L-Methionine	Amino acids and derivatives	Amino acids and derivatives	63-68-3	5273400	4895700	5192400	2689100	2685200	2596500	448470	397650	395260	C00073	ko00270,ko00966,ko00970,ko01100,ko01110,ko01210,ko01230,ko01240
313.11	312.1	C18H16O5	[M+H]+	Oxidoagarochromone B	Others	Others	-	252460	302360	282450	298750	336870	331430	444900	445230	437650	--	--
431.1	432.106	C21H20O10	[M-H]-	Aloeemodin-8-O-glucoside	Quinones	Anthraquinone	-	1380100	1290700	1280100	442680	451020	467080	443790	460020	445350	--	--
426.26	425.254	C19H40NO7P	[M+H]+	LysoPE 14:0	Lipids	LPE	-	297700	318010	320120	192230	236020	203540	443450	529030	480250	--	--
183.07	182.057	C9H10O4	[M+H]+	Dihydrocaffeic acid	Phenolic acids	Phenolic acids	1078-61-1	106410	78572	94950	221490	192040	107440	442010	478460	370910	C10447	ko00350
546.36	545.348	C28H52NO7P	[M+H]+	LysoPC 20:3	Lipids	LPC	1199257-41-4	180610	192060	157920	104230	106450	114480	441340	462840	408340	--	--
494.19	493.18	C20H31NO13	[M+H]+	Pyridoxine-5'-O-diglucoside	Others	Vitamin	-	436630	374580	452640	518860	671340	637740	440280	457910	451740	--	--
426.26	425.254	C19H40NO7P	[M+H]+	LysoPE 14:0(2n isomer)	Lipids	LPE	-	255600	314430	325450	182300	204200	194320	433990	472870	519670	--	--
287.06	288.063	C15H12O6	[M-H]-	2-hydroxynaringenin	Flavonoids	Flavanones	-	545600	339980	464860	673560	776980	718820	432680	516650	537290	--	--
131.03	132.042	C5H8O4	[M-H]-	Glutaric acid	Organic acids	Organic acids	110-94-1	718760	750770	799730	500120	564010	512150	431910	421890	457880	C00489	ko00071,ko00310,ko01100
333.06	334.067	C9H19O11P	[M-H]-	1-(sn-Glycero-3-phospho)-1D-myo-inositol	Others	Saccharides and Alcohols	-	2126200	2303400	3051600	2026600	2217100	1797800	430660	413100	336810	--	--
493.23	492.221	C22H36O12	[M+H]+	Jasminoside H	Terpenoids	Monoterpenoids	1033721-36-6	344910	1658100	842490	1469900	1542400	593020	428410	975310	542820	--	--
165.09	164.084	C10H12O2	[M+H]+	Ethyl phenylacetate	Phenolic acids	Phenolic acids	101-97-3	1121700	735570	635110	541820	972430	446040	423250	379440	313190	--	--
293.21	294.219	C18H30O3	[M-H]-	13-Hydroxy-6,9,11-octadecatrienoic acid	Lipids	Free fatty acids	74784-20-6	876390	630630	574750	624020	775810	506550	421960	348570	392460	--	--
325.09	326.1	C15H18O8	[M-H]-	Ferulic acid-1-O-glucoside	Phenolic acids	Phenolic acids	14364-05-7	1523400	1723600	1520000	1756900	1840400	1902700	421530	402940	408980	C04415	--
205.16	206.167	C14H22O	[M-H]-	2,6-Di-tert-butylphenol	Phenolic acids	Phenolic acids	128-39-2	463630	390890	551410	419540	510740	387760	420120	357910	357560	--	--
207.1	224.093	C12H16O4	[M-H2O+H]+	Senkyunolide I	Others	Others	94596-28-8	9	9	9	9	9	9	417770	437010	344790	--	--
493.21	492.2	C25H32O10	[M+H]+	(7S,8R-Threo-3',4,9'-trihydroxy-3-methoxy-4',7-epoxy-neolignan-9-O-rhamnoside	Lignans and Coumarins	Lignans	-	324620	473640	1759600	1195500	572900	1109400	417140	525580	922310	--	--
449.11	448.101	C21H20O11	[M+H]+	Kaempferol-3-O-glucoside (Astragalin)	Flavonoids	Flavonols	480-10-4	2326800	2261500	2627900	896890	1342900	1083100	416210	198560	314180	C12249	ko00944,ko01110
581.15	581.15	C26H29O15+	[M]+	Cyanidin-3-O-sambubioside [Cyanidin-3-O-(2''-O-xylosyl)glucoside]	Flavonoids	Anthocyanidins	63535-17-1	834300	756060	999230	632740	643910	565140	415820	323690	425970	C20490	ko00942
355.1	356.111	C16H20O9	[M-H]-	4-O-β-D-glucopyranosylferulic acid	Phenolic acids	Phenolic acids	-	4091100	4198600	3910200	1562900	1498600	1384700	415300	441050	336760	--	--
163.04	162.032	C9H6O3	[M+H]+	7-Hydroxy-4-chromone	Others	Others	59887-89-7	595520	671000	491130	1105900	1127900	1203200	415220	464590	432590	--	--
175.02	176.032	C6H8O6	[M-H]-	L-Ascorbic acid (Vitamin C)	Others	Vitamin	50-81-7	1026900	912270	692330	660080	840220	1003400	414950	412830	333560	C00072	ko00053,ko00480,ko01100,ko01110,ko01240
127.04	126.032	C6H6O3	[M+H]+	5-Hydroxymethylfurfural	Phenolic acids	Phenolic acids	67-47-0	955230	913990	867290	765900	773310	801940	413220	461740	460120	C11101	--
329.23	330.24	C18H34O5	[M-H]-	9,10,11-Trihydroxy-12-octadecenoic acid	Lipids	Free fatty acids	61911-67-9	83665	87802	90826	23211	20854	17894	412470	409080	385790	--	--
637.21	638.221	C30H38O15	[M-H]-	4-Dihydroxyphenethoxy-8-O-β-D-[6-O-(4-O-β-D-glucopyranosyl)-feruloyl]glucopyranoside	Phenolic acids	Phenolic acids	-	1111100	1098500	1195600	860660	975560	899970	408820	392330	421830	--	--
189.13	188.127	C7H16N4O2	[M+H]+	N-Monomethyl-L-arginine	Amino acids and derivatives	Amino acids and derivatives	17035-90-4	1358100	1252100	1165500	529400	568730	552840	406770	390740	407200	C03884	--
482.32	481.317	C23H48NO7P	[M+H]+	LysoPC 15:0	Lipids	LPC	108273-89-8	207740	258730	230410	103150	99077	91571	402680	361680	370060	--	--
539.17	540.184	C25H32O13	[M-H]-	Oleuropein	Phenolic acids	Phenolic acids	32619-42-4	9	9	9	369990	326430	161910	398960	418890	371640	C09794	--
325.09	326.1	C15H18O8	[M-H]-	Phenylpropionic acid-O-β-D-glucopyranoside	Phenolic acids	Phenolic acids	-	129200	155520	134260	40736	36371	45085	396930	383820	395430	--	--
468.31	467.301	C22H46NO7P	[M+H]+	LysoPE 17:0	Lipids	LPE	-	138020	145010	170530	231150	256190	233660	396930	539670	512160	--	--
229.14	228.136	C12H20O4	[M+H]+	crocusatin H	Others	Others	-	570820	547600	518110	676320	563940	580980	395760	386280	370710	--	--
189.14	188.127	C7H16N4O2	[M+H]+	Arginine methyl ester	Amino acids and derivatives	Amino acids and derivatives	-	1353400	1261100	1203100	560510	591580	515590	394480	408580	372130	--	--
243.06	244.07	C9H12N2O6	[M-H]-	β-Pseudouridine	Nucleotides and derivatives	Nucleotides and derivatives	1445-07-4	202550	218800	187900	31174	34087	41696	392930	432010	523120	C02067	ko00240,ko01100
433.11	434.121	C21H22O10	[M-H]-	6-O-Caffeoylarbutin	Phenolic acids	Phenolic acids	136172-60-6	2654100	3025700	2743000	1909500	2129600	2169600	392650	394530	445360	--	--
207.07	206.058	C11H10O4	[M+H]+	5,7-Dimethoxycoumarin (Limettin)(Citropten)	Lignans and Coumarins	Coumarins	487-06-9	41356	60268	55666	226170	208090	206050	392340	347530	334070	--	--
683.18	682.174	C30H34O18	[M+H]+	isorhamnetin-3-O-(6''-acetylglucosyl)(1→3)-glucoside	Flavonoids	Flavonols	-	139880	102920	46767	348970	243050	261730	392240	299320	596400	--	--
757.22	756.211	C33H40O20	[M+H]+	Kaempferol-3-O-neohesperidoside-7-O-glucoside	Flavonoids	Flavonols	-	1318300	938580	1254800	1512100	1324600	1741000	391460	511210	499550	--	--
147.11	146.106	C6H14N2O2	[M+H]+	L-Lysine	Amino acids and derivatives	Amino acids and derivatives	56-87-1	850230	859620	799090	711770	623120	725570	385700	355050	362600	C00047	ko00300,ko00310,ko00780,ko00960,ko00970,ko01100,ko01110,ko01210,ko01230,ko02010
505.3	506.215	C26H34O10	[M-H]-	Chestnutlignansoide	Lignans and Coumarins	Lignans	-	426160	460390	511280	598550	649660	651730	383460	203880	430180	--	--
518.32	517.317	C26H48NO7P	[M+H]+	LysoPC 18:3	Lipids	LPC	-	825120	735790	904460	326870	290810	271100	379420	437490	408160	--	--
295.23	296.235	C18H32O3	[M-H]-	13(S)-HODE;13(S)-Hydroxyoctadeca-9Z,11E-dienoic acid	Lipids	Free fatty acids	10219-69-9	1244200	1297900	1284700	115690	127230	120600	376160	371210	382820	C14762	ko00591
287.06	288.063	C15H12O6	[M-H]-	Eriodictyol (5,7,3',4'-Tetrahydroxyflavanone)	Flavonoids	Flavanones	552-58-9	9	9	9	20982	19846	12805	374710	355090	390920	C05631	ko00941,ko01100,ko01110
295.23	296.235	C18H32O3	[M-H]-	9S-Hydroxy-10E,12Z-octadecadienoic acid	Lipids	Free fatty acids	15514-85-9	1189300	1283800	1288400	103570	117710	111570	372990	376260	376650	C14767	ko00591
534.36	533.348	C27H52NO7P	[M+H]+	LysoPC 19:2	Lipids	LPC	-	64829	83096	84346	36789	39456	33730	367160	324500	422480	--	--
282.12	281.112	C11H15N5O4	[M+H]+	N6-methyladenosine	Nucleotides and derivatives	Nucleotides and derivatives	1867-73-8	298570	343390	309660	65809	89797	72459	367070	339400	373960	--	--
165.09	166.099	C10H14O2	[M-H]-	1-(4-Methoxyphenyl)-1-propanol	Phenolic acids	Phenolic acids	5349-60-0	467920	499250	516750	487700	502180	414550	366650	333040	467850	--	--
293.11	294.122	C14H18N2O5	[M-H]-	γ-Glutamylphenylalanine	Amino acids and derivatives	Amino acids and derivatives	7432-24-8	495230	536230	467990	364540	358800	326910	364420	348200	319090	--	--
671.18	670.175	C29H34O18	[M+H]+	Limocitrin-3-O-sophoroside	Flavonoids	Flavonols	-	1600700	1867700	1199100	806480	911220	995060	361170	339880	406800	--	--
466.29	465.286	C22H44NO7P	[M+H]+	LysoPE 17:1	Lipids	LPE	-	436940	436190	479810	245370	213320	183640	359610	344480	345460	--	--
255.07	254.058	C15H10O4	[M+H]+	Chrysophanol	Quinones	Anthraquinone	481-74-3	29270	39599	31735	203650	180040	217400	357740	345210	424720	C10315	--
309.21	310.214	C18H30O4	[M-H]-	9-Hydroxy-12-oxo-10(E),15(Z)-octadecadienoic acid	Lipids	Free fatty acids	-	6717.9	6346.3	7537.3	5979.6	7626.7	6850.4	355420	334030	334180	C21923	ko00592,ko01110
252.11	251.102	C10H13N5O3	[M+H]+	Cordycepin (3'-Deoxyadenosine)	Nucleotides and derivatives	Nucleotides and derivatives	73-03-0	9	9	9	9	9	9	355270	357350	404660	C08431	--
315.05	316.058	C16H12O7	[M-H]-	Isorhamnetin	Flavonoids	Flavonols	480-19-3	147990	158720	166340	66279	65783	65273	353780	401470	368370	C10084	--
480.31	479.301	C23H46NO7P	[M+H]+	LysoPC 15:1	Lipids	LPC	-	409610	455470	474880	141590	128480	158860	353120	363840	360050	--	--
255.07	254.058	C15H10O4	[M+H]+	2-Methylquinizarin	Quinones	Anthraquinone	-	50438	63834	53325	157930	157400	158040	351560	358280	389400	--	--
625.18	624.169	C28H32O16	[M+H]+	Chrysoeriol-7-O-gentiobioside	Flavonoids	Flavones	-	130990	136860	118850	306770	252850	146860	350690	972880	717180	--	--
303.09	302.079	C16H14O6	[M+H]+	Dihydrokaempferide	Flavonoids	Flavanonols	137225-59-3	168870	52977	155750	264650	201310	232910	349660	343510	309370	--	--
147.08	146.069	C5H10N2O3	[M+H]+	L-Glutamine	Amino acids and derivatives	Amino acids and derivatives	56-85-9	737530	697800	654660	569690	538120	589550	349540	318310	314800	C00064	ko00220,ko00230,ko00240,ko00250,ko00630,ko00750,ko00910,ko00970,ko01100,ko01230,ko01240,ko02010
325.09	326.1	C15H18O8	[M-H]-	p-Coumaric acid-4-O-glucoside	Phenolic acids	Phenolic acids	117405-48-8	1292700	1220000	1302000	568730	598840	489530	349190	313260	331430	C06739	--
593.13	594.137	C30H26O13	[M-H]-	Luteolin-7-O-(6''-caffeoyl)rhamnoside	Flavonoids	Flavones	-	108460	106960	120910	56155	56829	64977	347700	276750	319460	--	--
491.19	492.2	C25H32O10	[M-H]-	7S,8R-threo-3',9,9'-trihydroxy-3-methoxy-4',7-epoxy-neolignan-4-O-rhamnoside	Lignans and Coumarins	Lignans	-	9	9	9	9	9	9	344680	374910	351020	--	--
679.37	680.377	C36H56O12	[M-H]-	2α,3β,19α-Trihydroxyurs-12-en-23,28-dioic acid-28-O-glucoside	Terpenoids	Triterpene Saponin	-	164640	138410	150110	255060	231200	216550	344660	384960	451650	--	--
289	290.004	C6H11PO11	[M-H]-	Glucarate O-Phosphoric acid	Others	Saccharides and Alcohols	-	139470	178130	202720	356630	336320	336770	343090	485550	528750	--	--
191.07	190.063	C11H10O3	[M+H]+	7-Methoxy-4-Methylcoumarin	Lignans and Coumarins	Coumarins	2555-28-4	9	9	9	54520	71494	76160	343020	309470	325170	--	--
365.11	364.078	C12H21O11Na	[M+H]+	Turanose	Others	Saccharides and Alcohols	547-25-1	432230	660480	453700	512190	597690	472740	342450	480110	408220	C19636	--
311.22	312.23	C18H32O4	[M-H]-	9-Hydroxy-13-oxo-10-octadecenoic Acid	Lipids	Free fatty acids	-	33920	31973	27688	13691	12009	11943	342300	339050	342380	--	--
247.13	246.126	C15H18O3	[M+H]+	Hydroxyindesteolide	Others	Others	-	167540	221540	182410	401280	425890	440520	341950	403600	340590	--	--
477.14	477.139	C23H25O11+	[M]+	Rosinidin-3-O-glucoside	Flavonoids	Anthocyanidins	-	938580	1704300	1220000	1191500	1128500	1345000	341050	347510	287090	--	--
451.12	452.131	C21H24O11	[M-H]-	Sieboldin	Flavonoids	Chalcones	18777-73-6	3768700	3765800	4058700	2247100	2453800	2128800	340250	343630	355090	--	--
522.36	521.348	C26H52NO7P	[M+H]+	LysoPC 18:1	Lipids	LPC	-	2221400	2577800	2526000	1063900	1007600	1039400	340240	484030	400260	--	--
593.19	594.195	C28H34O14	[M-H]-	Didymin (Isosakuranetin-7-O-rutinoside)	Flavonoids	Flavanones	14259-47-3	113560	109250	137590	64293	64510	69838	338960	332500	286210	--	--
341.11	342.116	C12H22O11	[M-H]-	Isomaltulose	Others	Saccharides and Alcohols	13718-94-0	1350400	997530	1227000	1100400	1374900	981940	337180	296070	292440	C01742	--
671.18	670.177	C29H34O18	[M+H]+	3,3',5,7-Tetrahydroxy-4',6-Dimethoxyflavone-7-O-Gentiobioside; (Laciniatin-7-O-Gentiobioside)	Flavonoids	Flavonols	-	2351200	5333100	4816600	1053600	1994600	2139900	336570	593890	492300	--	--
606.08	607.082	C17H27N3O17P2	[M-H]-	Uridine 5'-diphospho-N-acetylglucosamine	Nucleotides and derivatives	Nucleotides and derivatives	528-04-1	848430	881550	725810	855560	808530	844040	336260	369180	290880	C00043	ko00520,ko00524,ko01100
145.05	146.058	C6H10O4	[M-H]-	Mono-Methyl Glutarate	Organic acids	Organic acids	1501-27-5	9	9	9	9	9	9	329320	350630	348040	--	--
189.09	188.084	C12H12O2	[M+H]+	E-Butylphthalide	Others	Others	-	901410	940310	951060	554310	639580	623250	323790	339350	299260	--	--
243.1	242.094	C15H14O3	[M+H]+	Alpha-Lapachone	Quinones	Quinones	4707-33-9	219120	244890	312380	571560	557960	531130	322150	328130	331080	--	--
293.21	294.219	C18H30O3	[M-H]-	17-Hydroxylinolenic acid	Lipids	Free fatty acids	-	127810	143120	148680	52672	57436	52153	321170	326140	305950	C16346	ko00592
447.13	446.121	C22H22O10	[M+H]+	Biochanin A-7-O-glucoside (Sissotrin)	Flavonoids	Isoflavones	5928-26-7	508800	585370	534240	618750	664790	609350	320200	337420	307130	C05376	ko00943
355.28	354.277	C21H38O4	[M+H]+	2-Linoleoylglycerol	Lipids	Glycerol ester	3443-82-1	131040	145330	149630	52695	47788	43784	319040	227490	273340	--	--
271.06	270.053	C15H10O5	[M+H]+	3',4',7-Trihydroxyflavone	Flavonoids	Flavones	2150-11-0	9	9	9	89223	42854	43005	315030	317300	274740	--	--
463.12	462.116	C22H22O11	[M+H]+	Yuanhuanin	Flavonoids	Flavones	83133-14-6	266450	519000	374930	718320	967240	747560	313320	457600	185970	--	--
757.22	756.211	C33H40O20	[M+H]+	Quercetin-3-O-α-rhamnosyl (1→2)-[α-rhamnosyl (1→6)]-β-glucoside	Flavonoids	Flavonols	-	51792	21238	99267	505400	527290	471700	312030	1181100	1175000	--	--
301.04	302.043	C15H10O7	[M-H]-	Morin	Flavonoids	Flavonols	480-16-0	360680	484980	486550	194010	180720	169540	311440	322380	319840	C10105	--
285.1	284.09	C13H16O7	[M+H]+	Helecin	Others	Saccharides and Alcohols	618-65-5	692230	689460	566300	409530	395450	423070	304680	279130	345470	--	--
609.15	610.154	C27H30O16	[M-H]-	Kaempferol-3-O-sophoroside	Flavonoids	Flavonols	19895-95-5	823970	1176000	1572400	1262200	1284800	1037500	304120	266750	145250	C12634	ko00944
175.11	174.1	C7H14N2O3	[M+H]+	L-Theanine	Amino acids and derivatives	Amino acids and derivatives	3081-61-6	63011	54845	43044	35670	31282	49914	303210	290490	270770	C01047	--
463.09	464.095	C21H20O12	[M-H]-	Quercetin-7-O-glucoside	Flavonoids	Flavonols	491-50-9	901740	880230	865870	604970	648960	659570	303170	278690	318830	C12639	--
289.1	290.123	C10H18N4O6	[M-H]-	Argininosuccinic acid	Organic acids	Organic acids	2387-71-5	115710	122920	116680	73209	76093	86361	299600	266010	288510	C03406	ko00220,ko00250,ko01100,ko01110,ko01230
242.1	241.096	C12H11N5O	[M+H]+	N6-(4-hydroxybenzyl)adnine riboside	Phenolic acids	Phenolic acids	-	112760	128660	111590	95266	105450	91020	291410	325230	281350	--	--
243.1	242.094	C15H14O3	[M+H]+	β-Lapachone	Quinones	Quinones	4707-32-8	224140	228100	275990	557260	514730	505880	291190	331920	308150	C10367	--
919.23	918.243	C42H46O23	[M+H]+	Kaempferol-3-O-(2'''-p-Coumaroyl)sophoroside-7-O-Glucoside	Flavonoids	Flavonols	-	415560	429770	432360	532590	1088900	261300	291050	118870	176420	--	--
741.23	742.232	C33H42O19	[M-H]-	Naringenin-7-O-Rutinoside-4'-O-glucoside	Flavonoids	Flavanones	-	3330300	3468000	3327100	1530800	1627000	1654100	289880	205890	264680	--	--
301.07	300.063	C16H12O6	[M+H]+	Pratensein	Flavonoids	Isoflavones	2284-31-3	24985	38542	50817	9	9	9	288870	294980	258900	C10520	ko00943
517.13	516.127	C25H24O12	[M+H]+	Isochlorogenic acid C	Phenolic acids	Phenolic acids	57378-72-0	78969	90423	59968	144250	88871	139080	288480	226170	259350	--	--
281.12	280.11	C18H16O3	[M+H]+	6-Methoxy-2-(2-phenylethyl)chromone	Others	Others	84294-89-3	348080	249980	343050	334910	356790	369830	287660	368380	374650	--	--
166.98	167.982	C3H5O6P	[M-H]-	Phosphoenolpyruvate	Organic acids	Organic acids	138-08-9	484270	388260	409170	463680	504880	526680	286190	343300	242140	C00074	ko00010,ko00020,ko00400,ko00440,ko00620,ko00710,ko00998,ko01100,ko01110,ko01200,ko01230,ko01240
295.23	296.235	C18H32O3	[M-H]-	9(10)-EpOME;(9R,10S)-(12Z)-9,10-Epoxyoctadecenoic acid	Lipids	Free fatty acids	16833-56-0	25735	28352	29823	10524	10635	11336	284760	266520	277270	C14825	ko00591,ko01100
285.13	284.126	C14H20O6	[M+H]+	2-Phenylethyl beta-D-glucopyranoside	Phenolic acids	Phenolic acids	18997-54-1	526910	601000	515740	313690	324490	298780	284720	324460	320780	--	--
742.1	743.075	C21H28N7O17P3	[M-H]-	NADP (Nicotinamide adenine dinucleotide phosphate)	Nucleotides and derivatives	Nucleotides and derivatives	53-59-8	207140	230930	114600	216930	127730	294630	282780	318440	209790	C00006	ko00195,ko00480,ko00760,ko01100,ko01240
160.06	161.069	C6H11NO4	[M-H]-	N-Acetyl-L-threonine	Amino acids and derivatives	Amino acids and derivatives	17093-74-2	151210	127200	86339	67394	79696	98658	282460	264330	273290	--	--
609.14	608.138	C27H28O16	[M+H]+	Luteolin-7-O-glucuronide-5-O-rhamnoside	Flavonoids	Flavones	-	416580	825160	550230	382970	356190	451200	280290	249680	161270	--	--
277.22	278.225	C18H30O2	[M-H]-	Crepenynic acid	Lipids	Free fatty acids	2277-31-8	180920	158330	184550	78634	85140	80799	277860	265660	273370	C07289	ko00591
287.06	286.048	C15H10O6	[M+H]+	Kaempferol (3,5,7,4'-Tetrahydroxyflavone)	Flavonoids	Flavonols	520-18-3	1796100	2006400	2088700	426000	432190	454340	277860	320150	328860	C05903	ko00941,ko00944,ko01100,ko01110
547.17	548.174	C23H32O15	[M-H]-	Furanofructosyl-α-D-(3-mustard acyl)glucoside	Phenolic acids	Phenolic acids	-	49756	28592	26201	318890	361660	391090	273790	263860	254540	--	--
447.09	448.101	C21H20O11	[M-H]-	Kaempferol-3-O-galactoside (Trifolin)	Flavonoids	Flavonols	23627-87-4	1193800	979100	1193600	734040	598610	793260	273430	270170	245320	C12626	ko00944
449.11	448.101	C21H20O11	[M+H]+	Kaempferol-4'-O-glucoside	Flavonoids	Flavonols	-	2577000	2813500	1289800	806160	1405300	431140	272860	364720	383790	--	--
265.15	264.147	C14H20N2O3	[M+H]+	L-Valyl-L-Phenylalanine	Amino acids and derivatives	Amino acids and derivatives	3918-92-1	105370	97432	112600	37867	56351	62445	272210	270180	257260	--	--
329.14	328.131	C19H20O5	[M+H]+	Decursinol angelate	Others	Others	130848-06-5	2317000	2463000	2259200	1106100	1232500	1135400	270410	298400	311160	--	--
253.04	254.043	C11H10O7	[M-H]-	Benzoyltartaric acid	Phenolic acids	Phenolic acids	-	9	9	9	9	9	9	269690	255360	262560	--	--
463.16	462.152	C23H26O10	[M+H]+	Farrerol-7-O-glucoside	Flavonoids	Flavanones	885044-12-2	9	9	9	436820	540200	519030	269680	229060	252360	--	--
402.99	404.002	C9H14N2O12P2	[M-H]-	Uridine 5'-diphosphate	Nucleotides and derivatives	Nucleotides and derivatives	27821-45-0	526840	585710	561380	349610	390980	390340	268670	285510	268000	C00015	ko00240,ko00908,ko01100,ko01240
341.11	342.116	C12H22O11	[M-H]-	Lactobiose	Others	Saccharides and Alcohols	63-42-3	1394700	1387600	1125200	1002200	1254000	802290	266960	316520	241850	C00243	ko00052,ko01100,ko02010
289.07	288.063	C15H12O6	[M+H]+	2,6,7,4'-Tetrahydroxyisoflavanone	Flavonoids	Dihydroisoflavones	-	6404400	6464500	6007300	1519300	1760000	1872200	266680	137110	284030	C16233	ko00943,ko01110
551.1	550.096	C24H22O15	[M+H]+	Quercetin-7-O-(6''-malonyl)glucoside	Flavonoids	Flavonols	-	139730	93551	89553	104650	152830	140580	265980	181360	242930	--	--
199	200.009	C4H9O7P	[M-H]-	D-Erythrose-4-phosphate	Others	Saccharides and Alcohols	585-18-2	143010	158040	154450	156800	177040	171820	265830	317640	309170	C00279	ko00030,ko00400,ko00710,ko00750,ko00998,ko01100,ko01110,ko01200,ko01230,ko01240
222.08	221.068	C11H11NO4	[M+H]+	Methyl dioxindole-3-acetate	Alkaloids	Plumerane	57061-18-4	471750	368220	432840	289200	309160	308670	264210	211990	271740	--	--
181.05	182.058	C9H10O4	[M-H]-	(S)-2-Hydroxy-3-(4-Hydroxyphenyl)Propanoic Acid	Phenolic acids	Phenolic acids	23508-35-2	13170	14569	14241	9	9	9	263660	220450	221530	--	--
297.24	296.234	C18H32O3	[M+H]+	9-Oxo-12Z-Octadecenoic acid	Lipids	Free fatty acids	112543-32-5	51894	56908	49265	9	9	9	263640	274780	243950	--	--
671.18	670.175	C29H34O18	[M+H]+	Limocitrin-3,7-di-O-glucoside	Flavonoids	Flavonols	-	937890	1798700	1195200	977190	527670	1057300	260200	416020	486420	--	--
195.06	194.058	C10H10O4	[M+H]+	Dimethyl phthalate	Phenolic acids	Phenolic acids	131-11-3	527840	508240	428760	174850	168030	295120	260190	201310	172640	C11233	--
803.23	802.216	C34H42O22	[M+H]+	Isorhamnetin-3-O-(2''-O-glucosyl)galactoside-7-O-glucoside	Flavonoids	Flavonols	-	1565000	1242800	2244200	348390	1029700	627540	259950	436470	232430	--	--
440.28	439.27	C20H42NO7P	[M+H]+	LysoPE 15:0	Lipids	LPE	-	263900	314190	327610	201720	236000	198900	259350	236860	252580	--	--
193.08	192.079	C11H12O3	[M+H]+	Sarisan	Others	Others	18607-93-7	9	9	9	191170	216630	189340	256970	257110	262560	C10493	--
425.2	424.189	C25H28O6	[M+H]+	Gancaonin E	Flavonoids	Flavanones	124596-89-0	456220	484560	415980	1049500	1075400	880730	254570	249710	241780	--	--
341.11	342.116	C12H22O11	[M-H]-	D-Maltose	Others	Saccharides and Alcohols	69-79-4	1178200	1180400	1054900	1190300	1506500	1170400	254410	342190	204070	C01971	--
271.23	272.235	C16H32O3	[M-H]-	2-Hydroxyhexadecanoic acid	Organic acids	Organic acids	764-67-0	101800	110850	125540	151760	151530	138590	250860	253730	274970	--	--
133	132.09	C5H12N2O2	[M+H]+	L-Ornithine	Amino acids and derivatives	Amino acids and derivatives	70-26-8	965650	861780	810610	170540	164140	165460	247310	217610	211460	C00077	ko00220,ko00330,ko00472,ko00480,ko01100,ko01110,ko01210,ko01230,ko02010
222.1	221.09	C8H15NO6	[M+H]+	N-Acetyl-D-mannosamine	Others	Saccharides and Alcohols	7772-94-3	171050	166000	148210	181780	110080	127950	246430	170870	234270	C00645	ko00520,ko01100
359.13	360.142	C16H24O9	[M-H]-	7-Deoxyloganic acid	Terpenoids	Monoterpenoids	22487-36-1	2232200	2460600	2483000	1849000	1768900	1696700	246090	165790	196660	C11636	ko00902,ko01110
681.39	682.393	C36H58O12	[M-H]-	2α,3β,19α,23,24-Pentahydroxyolean-12-en-28-oic acid-28-O-glucoside	Terpenoids	Triterpene	-	116690	144100	161960	231610	267990	245010	243690	275740	281460	--	--
403.14	402.131	C21H22O8	[M+H]+	Nobiletin (5,6,7,8,3',4'-Hexamethoxyflavone)	Flavonoids	Flavones	478-01-3	238550	257630	256960	193560	406380	197940	242560	231910	198370	C10112	--
465.13	466.111	C21H22O12	[M-H]-	Taxifolin-3'-O-glucoside	Flavonoids	Flavanonols	31106-05-5	117610	178130	103350	100680	43341	127580	242270	205540	228480	--	--
595.17	594.158	C27H30O15	[M+H]+	"Vitexin-2""-O-galactoside"	Flavonoids	Flavonoid carbonoside	-	6980300	6634900	7124300	2234800	2520600	2673000	241770	366450	348610	--	--
317.07	316.058	C16H12O7	[M+H]+	Tamarixetin (3,3',5,7-Tetrahydroxy-4'-Methoxyflavone)	Flavonoids	Flavonols	603-61-2	125830	115160	122830	52051	54074	51106	239920	288800	220470	C10188	--
175.02	174.016	C6H6O6	[M+H]+	Trans-Citridic acid	Organic acids	Organic acids	4023-65-8	210730	477000	156570	295000	298200	328580	238290	235060	224320	C02341	ko00660,ko01100
433.11	434.121	C21H22O10	[M-H]-	Choerospondin	Flavonoids	Flavanones	81202-36-0	1455500	1427800	1454900	922830	899380	821970	238210	227040	231990	--	--
565.12	564.088	C25H24O15	[M+H]+	isorhamnetin-3-O-(6''-malonylglucoside)	Flavonoids	Flavonols	-	406360	404880	397750	160150	211380	188490	234290	257090	275620	--	--
277.22	278.225	C18H30O2	[M-H]-	γ-Linolenic Acid	Lipids	Free fatty acids	506-26-3	141700	177160	176860	64326	62959	58068	233960	202860	220930	C06426	ko00591,ko01040,ko01100
194.08	193.074	C10H11NO3	[M+H]+	Gentioflavin	Alkaloids	Pyridine alkaloids	18058-50-9	9	9	9	37284	43343	33789	232460	247700	194740	C09962	--
168.99	169.998	C3H7O6P	[M-H]-	Dihydroxyacetone phosphate	Others	Saccharides and Alcohols	57-04-5	152680	164370	153310	112410	145340	137460	232000	210450	169630	C00111	ko00010,ko00040,ko00051,ko00052,ko00561,ko00562,ko00564,ko00640,ko00710,ko00760,ko01100,ko01110,ko01200,ko01230
519.17	518.164	C22H30O14	[M+H]+	olivieroside C;3'-O-β-D-glucopyranosyl gentiopicroside	Terpenoids	Monoterpenoids	249294-86-8	103700	116830	113570	325010	372620	350410	231400	229520	243100	--	--
177	178.063	C10H10O3	[M-H]-	4-Methoxycinnamic acid	Phenolic acids	Phenolic acids	830-09-1	1406100	1539700	1492900	1445400	1395900	1387800	231090	228600	230390	--	--
697.24	698.242	C32H42O17	[M-H]-	Nortrachelogenin-4'-O-gentiobioside	Lignans and Coumarins	Lignans	-	19379	17282	18264	122260	158160	113090	229660	312280	313170	--	--
147.04	146.037	C9H6O2	[M+H]+	Coumarin	Lignans and Coumarins	Coumarins	91-64-5	308470	343780	352770	493240	568290	543170	229490	202540	207870	C05851	ko00940,ko01110
507.17	508.179	C21H32O14	[M-H]-	6'-O-Glucosylaucubin	Others	Others	-	9	9	9	9	9	9	229330	197230	202300	--	--
339.25	338.246	C20H34O4	[M+H]+	5,6-DiHETrE [(±)5,6-dihydroxy-8Z,11Z,14Z-eicosatrienoic acid]	Lipids	Free fatty acids	213382-49-1	71547	50662	76555	46133	36830	59403	228630	221250	247610	C14772	ko00590,ko01100
164.04	165.043	C8H7NO3	[M-H]-	2-(Formylamino)benzoic acid	Phenolic acids	Phenolic acids	3342-77-6	1758800	1852500	1792100	293430	301840	291310	228180	213510	232790	C05653	ko00380,ko01100
177.04	178.048	C6H10O6	[M-H]-	L-Gulono-1,4-Lactone	Others	Saccharides and Alcohols	1128-23-0	138670	176360	180420	130310	125640	103330	227160	260250	239370	C01040	ko00053,ko01100,ko01240
165.06	166.063	C9H10O3	[M-H]-	3-(4-Hydroxyphenyl)-propionic acid	Phenolic acids	Phenolic acids	501-97-3	48884	49129	57135	9	9	9	225150	249010	240810	C01744	--
517.16	518.164	C22H30O14	[M-H]-	6'-O-Feruloyl-D-sucrose	Phenolic acids	Phenolic acids	118230-77-6	1937700	2012800	1814700	965560	1042900	1071600	224460	237410	232580	--	--
487.09	488.095	C23H20O12	[M-H]-	Rhein-8-O-(6'-O-acetyl)glucoside	Quinones	Anthraquinone	-	328460	296260	306480	341450	356300	338120	224300	235130	233330	--	--
104.07	103.063	C4H9NO2	[M+H]+	2-Aminoisobutyric acid	Organic acids	Organic acids	62-57-7	356880	347630	296530	158780	165060	169560	223730	218250	202380	C03665	--
169.05	168.042	C8H8O4	[M+H]+	Gallacetophenone	Phenolic acids	Phenolic acids	528-21-2	811050	1028500	609250	340540	240350	384860	221240	223760	210780	--	--
477.14	478.148	C23H26O11	[M-H]-	1'-O-(3,4-Dihydroxyphenethyl)-O-caffeoyl-glucoside	Phenolic acids	Phenolic acids	-	9	9	9	9	9	9	220970	216330	188920	--	--
507.12	506.106	C23H22O13	[M+H]+	Quercetin-3-O-(6''-acetyl)glucoside	Flavonoids	Flavonols	-	626520	654220	453580	339440	323290	436720	215650	227580	256340	--	--
209.04	208.037	C10H8O5	[M+H]+	Fraxetin (7,8-Dihydroxy-6-methoxycoumarin)	Lignans and Coumarins	Coumarins	574-84-5	872570	914910	897440	1104400	1118100	1125300	212130	248470	219270	C09265	--
330.34	329.327	C20H43NO2	[M+H]+	2-Amino-1,3-eicosanediol	Others	Saccharides and Alcohols	-	364630	338160	331030	213500	227040	205150	211360	152780	154590	--	--
655.19	654.18	C29H34O17	[M+H]+	Tricin-7-O-(2''-O-glucosyl)glucoside	Flavonoids	Flavones	-	360560	385150	389350	342150	362090	351590	210760	263010	260810	--	--
449.11	450.116	C21H22O11	[M-H]-	3,4,2',4',6'-Pentahydroxychalcone-4'-O-glucoside	Flavonoids	Chalcones	-	1545100	1580300	1888600	766650	579630	625420	206130	192890	182410	C16408	ko00941
309.28	310.287	C20H38O2	[M-H]-	Eicosenoic acid	Lipids	Free fatty acids	26764-41-0	179690	177020	205010	142770	159830	186860	206090	154240	217080	C16526	ko01040
271.06	270.053	C15H10O5	[M+H]+	Apigenin; 4',5,7-Trihydroxyflavone	Flavonoids	Flavones	520-36-5	9	9	9	9	9	9	205870	134750	137920	C01477	ko00941,ko00943,ko00944,ko01100,ko01110
263.13	262.132	C14H18N2O3	[M+H]+	L-Prolyl-L-Phenylalanine	Amino acids and derivatives	Amino acids and derivatives	13589-02-1	93112	98573	90482	57539	59553	49132	205820	194950	191760	--	--
130.09	131.069	C4H9N3O2	[M-H]-	Creatine	Organic acids	Organic acids	57-00-1	193090	108230	141340	182430	249840	274300	205100	204070	162490	C00300	ko00260,ko00330,ko01100
165.06	166.063	C9H10O3	[M-H]-	DL-3-Phenyllactic acid	Organic acids	Organic acids	828-01-3	48423	46814	41570	9	9	9	203560	175580	178890	--	--
347.1	346.09	C14H18O10	[M+H]+	Methyl 6-O-galloyl-glucoside	Phenolic acids	Phenolic acids	-	9	9	9	9	9	9	202650	348310	286370	--	--
243.16	244.167	C13H24O4	[M-H]-	Tridecanedioic acid	Lipids	Free fatty acids	505-52-2	344660	289170	304840	286210	421180	286930	202550	182200	211240	--	--
166.05	165.046	C5H11NO3S	[M+H]+	L-Methionine Sulfoxide	Amino acids and derivatives	Amino acids and derivatives	3226-65-1	234260	497200	409230	1089700	1162800	1110100	201790	363960	181920	C02989	ko00270
515.12	516.127	C25H24O12	[M-H]-	3,5-Dicaffeoylquinic acid	Phenolic acids	Phenolic acids	-	9	9	9	32011	59484	46220	201650	142830	136750	--	--
262.12	261.111	C13H15N3O3	[M+H]+	Glycyl-tryptophan	Amino acids and derivatives	Amino acids and derivatives	2390-74-1	570850	577160	649360	261440	288550	259350	200680	255170	214200	--	--
625.22	624.205	C29H36O15	[M+H]+	Hesperidin methylchalcone	Flavonoids	Chalcones	24292-52-2	58372	44099	39950	29338	16206	20645	195540	219610	77466	--	--
237.05	236.047	C15H8O3	[M+H]+	anthraquinone-2-aldehyde	Quinones	Anthraquinone	6363-86-6	180140	165900	189500	461920	412560	431840	194450	202750	302380	--	--
283.03	284.024	C15H8O6	[M-H]-	Rhein	Quinones	Anthraquinone	478-43-3	254090	172790	206230	182280	185680	148180	194260	173030	209870	C10401	--
125.02	126.032	C6H6O3	[M-H]-	Methyl 2-furoate	Organic acids	Organic acids	611-13-2	9	9	9	9	9	9	192990	207770	228860	--	--
145.01	146.022	C5H6O5	[M-H]-	2-Methyl-3-oxosuccinic acid	Organic acids	Organic acids	-	83254	86453	79709	50719	46727	59522	192270	191100	229050	C06030	ko00660
479.15	478.148	C23H26O11	[M+H]+	Calceolarioside B	Phenolic acids	Phenolic acids	105471-98-5	9	9	9	9	9	9	188750	255810	232760	--	--
130.05	131.069	C4H9N3O2	[M-H]-	3-Guanidinopropionic acid	Organic acids	Organic acids	353-09-3	255760	215490	161970	178880	206950	243780	188660	208280	209990	C03065	--
329.09	330.095	C14H18O9	[M-H]-	Vanillic acid-4-O-glucoside	Phenolic acids	Phenolic acids	32142-31-7	1379300	1395700	1383600	482920	481570	470210	188300	188980	194820	--	--
425.05	426.062	C14H19NO10S2	[M]-	4-Hydroxybenzyl glucosinolate (Sinalbin)	Others	Glucosinolates	19253-84-0	39591	30578	36769	167460	172370	164530	186060	164070	194120	--	--
653.17	652.163	C29H32O17	[M+H]+	kaempferol 3-O-(2-O-acetylglucosy1) glucoside	Flavonoids	Flavonols	-	1423700	1451700	1196200	700520	1018400	915290	185850	204590	259350	--	--
239.07	238.063	C15H10O3	[M+H]+	5-Hydroxy-2-methyl anthraquinone	Quinones	Anthraquinone	68963-22-4	296260	253760	300300	320080	320500	315080	185140	270400	217180	--	--
226.99	228.002	C7H4N2O7	[M-H]-	2-Hydroxy-3,5-dinitrobenzoic acid	Phenolic acids	Phenolic acids	609-99-4	507120	473470	494410	361770	337910	370990	185020	189620	158070	C11319	--
124.01	125.015	C2H7NO3S	[M-H]-	2-Aminoethanesulfonic acid	Organic acids	Organic acids	107-35-7	194740	172090	204390	216210	251860	210770	184030	123900	138460	C00245	ko00430,ko00920,ko01100,ko02010
341.11	342.116	C12H22O11	[M-H]-	D-Sucrose	Others	Saccharides and Alcohols	57-50-1	905230	1062800	913250	715570	812270	874910	181410	276570	222070	C00089	ko00052,ko00500,ko01100,ko01110,ko02010
237.06	238.069	C8H14O8	[M-H]-	Mucic acid Dimethyl Ester	Phenolic acids	Phenolic acids	-	183660	203780	183650	210810	185420	222600	180160	234130	217120	--	--
132.03	133.038	C4H7NO4	[M-H]-	Iminodiacetic acid	Organic acids	Organic acids	142-73-4	2613600	2745800	2677200	2189900	1867200	1473400	178750	185920	199800	C19911	--
165.06	166.063	C9H10O3	[M-H]-	2,6-Dimethoxybenzaldehyde	Phenolic acids	Phenolic acids	3392-97-0	33072	40094	36018	9	9	9	177420	174700	152260	--	--
189.12	188.116	C8H16N2O3	[M+H]+	L-Glycyl-L-isoleucine	Amino acids and derivatives	Amino acids and derivatives	19461-38-2	184390	203480	186640	100650	118460	96686	177400	213120	201330	--	--
165.06	166.063	C9H10O3	[M-H]-	2-Hydroxy-3-phenylpropanoic acid	Phenolic acids	Phenolic acids	7326-19-4	9	9	9	9	9	9	177200	181950	162250	C05607	ko00360,ko00960,ko01100
625.21	624.205	C29H36O15	[M+H]+	Isoacteoside	Phenolic acids	Phenolic acids	61303-13-7	227060	424630	224330	972000	929950	759750	174610	138130	101350	--	--
321.11	320.105	C20H16O4	[M+H]+	Corylin	Flavonoids	Isoflavones	53947-92-5	9	9	9	9	9	9	173850	178350	193490	--	--
327.22	328.225	C18H32O5	[M-H]-	9,12,13-Trihydroxy-10,15-octadecadienoic acid	Lipids	Free fatty acids	-	30235	30090	34554	3927.9	5188.3	6256.1	171670	158310	169480	--	--
253.09	252.079	C16H12O3	[M+H]+	7-Methoxyisoflavone	Flavonoids	Isoflavones	1621-56-3	41452	53813	51120	53629	69536	66399	171260	147970	137120	--	--
121.03	122.037	C7H6O2	[M-H]-	4-Hydroxybenzaldehyde	Phenolic acids	Phenolic acids	123-08-0	250920	242040	226590	160390	188350	179340	168080	210850	189550	C00633	ko01100
623.07	624.112	C30H24O15	[M-H]-	1,8,10-Trihydroxy-6H-naphtho[1,2-b]benzo[d]pyran-6-one-12-O-[6'-O-(3''',4'',5''-trihydryoxybenzoyl)] glucoside	Quinones	Quinones	-	529490	569040	561140	548230	633330	652870	167560	160230	184870	--	--
469.17	468.163	C22H28O11	[M+H]+	Cimifugin-7-O-glucoside	Others	Others	80681-45-4	441190	570530	595330	473140	355250	431460	167450	278340	269470	--	--
621.11	621.109	C27H25O17+	[M]+	Cyanidin-3-O-(3'',6''-O-dimalonyl)glucoside	Flavonoids	Anthocyanidins	171828-60-7	9	9	9	628920	786840	919620	167320	199900	211260	C16289	ko00942
169	169.998	C3H7O6P	[M-H]-	DL-Glyceraldehyde-3-phosphate	Organic acids	Organic acids	591-59-3	213150	209140	219910	182370	191590	207670	167070	282480	290870	C00661	--
463.12	462.115	C22H22O11	[M+H]+	Pratensein-7-O-glucoside	Flavonoids	Isoflavones	36191-03-4	139670	146260	145530	134940	165300	138550	164230	105100	124960	--	--
419.1	419.097	C20H19O10+	[M]+	Cyanidin-3-O-arabinoside	Flavonoids	Anthocyanidins	27214-72-8	530800	537480	580750	299160	335170	240380	161770	125710	138970	--	--
667.15	666.143	C29H30O18	[M+H]+	Luteolin-7-O-(6''-malonyl)glucoside-5-O-arabinoside	Flavonoids	Flavones	-	394130	405840	380600	298520	346300	367670	161630	144600	154060	--	--
295.23	296.235	C18H32O3	[M-H]-	12,13-Epoxy-9-Octadecenoic Acid	Lipids	Free fatty acids	6799-85-5	18684	21290	20749	5717	9107.9	7521.4	161420	177290	167850	C14826	ko00591,ko01100
173.11	174.1	C7H14N2O3	[M-H]-	N-α-Acetyl-L-ornithine	Amino acids and derivatives	Amino acids and derivatives	6205-08-9	1422500	1458600	1405600	647200	667770	658180	158170	175820	170430	C00437	ko00220,ko01100,ko01110,ko01210,ko01230
137.02	138.032	C7H6O3	[M-H]-	2,5-Dihydroxybenzaldehyde	Phenolic acids	Phenolic acids	1194-98-5	129710	165370	168940	138360	188000	149610	158000	155670	129170	C05585	ko00350,ko01100
536.19	518.137	C22H30O14	[M+NH4]+	3'-O-D-glucosylgentiopicroside	Terpenoids	Sesquiterpenoids	-	9	9	9	167910	255230	214700	156390	217590	161280	--	--
565.15	564.147	C26H28O14	[M+H]+	Kaempferol-3-O-arabinoside-7-O-rhamnoside	Flavonoids	Flavonols	-	392640	422200	475360	313690	276060	463300	155300	98813	154940	--	--
609.15	610.153	C27H30O16	[M-H]-	Quercetin-3-O-rutinoside (Rutin)	Flavonoids	Flavonols	153-18-4	247940	258050	232160	190320	214840	210070	153560	135930	143380	C05625	ko00944,ko01100,ko01110
177.04	178.048	C6H10O6	[M-H]-	D-Glucono-1,5-lactone	Organic acids	Organic acids	90-80-2	105350	99500	93879	94535	78349	36696	152180	167170	137410	C00198	ko00030,ko01100,ko01110,ko01200
303.12	302.115	C17H18O5	[M+H]+	2',7-Dihydroxy-3',4'-dimethoxyisoflavan	Flavonoids	Isoflavones	52250-35-8	447720	504610	521340	174810	136510	145640	150920	166680	99367	--	--
385.11	386.121	C17H22O10	[M-H]-	1-O-Glucosyl sinapate	Phenolic acids	Phenolic acids	78185-48-5	9	9	9	118770	104510	117110	150820	102130	101330	--	--
338.99	339.996	C6H14O12P2	[M-H]-	D-Glucose 1,6-bisphosphate	Others	Saccharides and Alcohols	10139-18-1	128100	145260	134860	120430	124510	139290	150420	162110	152220	C01231	ko00500,ko01100
206.08	207.09	C11H13NO3	[M-H]-	N-Acetyl-L-phenylalanine	Amino acids and derivatives	Amino acids and derivatives	2018-61-3	187470	181900	188700	207430	233900	202480	148090	132340	153650	C03519	ko00360,ko01100
309	310	C18H30O4	[M-H]-	13S-Hydroperoxy-6Z,9Z,11E-octadecatrienoic acid	Lipids	Free fatty acids	121107-97-9	257390	166790	160050	125180	287070	87009	147550	133970	101240	--	--
433.11	434.121	C21H22O10	[M-H]-	Isohemiphloin	Flavonoids	Flavonoid carbonoside	3682-02-8	499480	531920	469010	351900	302530	375740	147090	177390	149980	--	--
145.06	146.058	C6H10O4	[M-H]-	2,2-Dimethylsuccinic acid	Organic acids	Organic acids	597-43-3	220230	218770	246870	176790	155340	143620	147070	162730	159080	--	--
295.05	296.053	C13H12O8	[M-H]-	Cis-Coutaric acid	Phenolic acids	Phenolic acids	67920-37-0	49295	62289	61336	93990	118040	108510	145690	147490	152640	--	--
641.17	640.167	C28H32O17	[M+H]+	Patuletin-7-O-rutinoside	Flavonoids	Flavonols	-	276330	299510	323280	196750	231090	140620	144120	126650	154190	--	--
129.02	130.027	C5H6O4	[M-H]-	Methylenesuccinic acid	Organic acids	Organic acids	97-65-4	194980	232180	233100	234810	224220	180970	143960	221690	157870	C00490	ko00660,ko01100
188.04	189.043	C10H7NO3	[M-H]-	N-Acetylisatin	Alkaloids	Plumerane	574-17-4	39892	35466	33721	79728	79944	75161	142520	156550	134740	C02172	ko00380
167.03	168.042	C8H8O4	[M-H]-	2',4',6'-Trihydroxyacetophenone	Phenolic acids	Phenolic acids	480-66-0	9	9	9	9	9	9	142490	161710	136330	C21895	--
331.1	332.111	C14H20O9	[M-H]-	Leonuriside A	Phenolic acids	Phenolic acids	121748-12-7	9	9	9	74592	118960	94958	142450	139340	124950	--	--
741.26	742.268	C34H46O18	[M-H]-	Eleutheroside E	Lignans and Coumarins	Lignans	39432-56-9	1762300	1648600	1748200	951340	962150	804710	142290	106690	135150	C20786	--
309.21	310.1	C18H30O4	[M-H]-	9-Hydroperoxy-10E,12,15Z-octadecatrienoic acid	Lipids	Free fatty acids	111004-08-1	167240	151360	132840	112650	187470	141960	141320	126690	135880	C16321	ko00592,ko01110
285.04	286.048	C15H10O6	[M-H]-	3,5,7,2'-Tetrahydroxyflavone; Datiscetin	Flavonoids	Flavones	480-15-9	872440	1115700	1007500	204520	185790	199160	140730	147170	153040	C10036	--
549.18	550.19	C23H34O15	[M-H]-	Genipin-1-O-gentiobioside	Terpenoids	Monoterpenoids	29307-60-6	40520	43950	49626	175320	154540	143270	140250	146150	157890	C16965	--
285.04	286.048	C15H11O6	[M-H]-	6-Hydroxy-Emodin	Quinones	Anthraquinone	-	843630	979720	1007100	191530	211710	206120	137550	151760	162920	--	--
461.11	462.116	C22H22O11	[M-H]-	Chrysoeriol-5-O-glucoside	Flavonoids	Flavones	-	417000	444420	526980	289820	325440	308180	137200	142800	128910	--	--
293.25	292.24	C19H32O2	[M+H]+	Methyl linolenate	Lipids	Free fatty acids	301-00-8	62654	66820	69974	13847	12177	15633	136610	131720	113660	--	--
355.1	356.111	C16H20O9	[M-H]-	6-O-Feruloyl-D-glucose	Phenolic acids	Phenolic acids	137887-25-3	494960	515900	456550	303930	286790	271490	135450	140460	154800	--	--
919.25	918.243	C42H46O23	[M+H]+	Luteolin-7-O-(2''''-O-rhamnosyl)sophorotrioside	Flavonoids	Flavones	-	217330	334190	281580	364690	338580	342630	135060	123540	102300	--	--
161.06	160.052	C10H8O2	[M+H]+	6-MethylCoumarin	Lignans and Coumarins	Coumarins	92-48-8	74413	45444	47771	63799	28529	38874	134190	133940	92961	--	--
149.05	150.053	C5H10O5	[M-H]-	D-(-)-Arabinose	Others	Saccharides and Alcohols	10323-20-3	102890	155050	131640	111000	92366	86598	133650	151770	176240	C00216	ko00040,ko00053
189.13	188.127	C7H16N4O2	[M+H]+	Homoarginine	Amino acids and derivatives	Amino acids and derivatives	156-86-5	288440	332240	270880	148790	130840	161050	133480	105020	73603	C01924	--
757.22	756.211	C33H40O20	[M+H]+	kaempferol 3-O-β-glucopyranosyl (1 → 2)-β-galactopyranoside 7-O-α-rhamnopyranoside	Flavonoids	Flavonols	-	758430	590490	700390	440110	297190	609850	132720	122190	459650	--	--
581.15	580.142	C26H28O15	[M+H]+	Orientin-2''-O-xyloside	Flavonoids	Flavonoid carbonoside	-	654370	534240	389310	433640	233160	397750	131860	177300	169400	--	--
117.06	118.063	C5H10O3	[M-H]-	β-Hydroxyisovaleric acid	Organic acids	Organic acids	625-08-1	208770	171050	176250	135890	193220	142550	131680	127640	150960	C20827	ko00280,ko01100
275.09	274.084	C15H14O5	[M+H]+	Epiafzelechin	Flavonoids	Flavanols	24808-04-6	1473700	1364800	1516100	712050	836160	619420	130790	106250	160950	C12128	ko00941,ko01110
225.15	224.141	C13H20O3	[M+H]+	Solatuberenol A	Others	Others	-	447190	319920	478100	286500	368440	655230	130230	156990	201520	--	--
179.03	178.027	C9H6O4	[M+H]+	3,7-Dihydroxychromen-4-one	Others	Others	-	9	9	9	187830	187970	163740	129670	134150	133790	--	--
213.02	214.024	C5H11O7P	[M-H]-	2-Deoxyribose-5'-phosphate	Nucleotides and derivatives	Nucleotides and derivatives	102916-66-5	29359	20745	26205	12884	9892.7	15400	128710	113990	96326	C00673	ko00030,ko01100
375.11	374.1	C19H18O8	[M+H]+	Quercetagetin-3,7,3',4'-Tetramethyl Ether	Flavonoids	Flavonols	-	47854	45373	32739	53960	62916	52603	128440	140980	101060	--	--
355.1	356.11	C16H20O9	[M-H]-	1-O-Feruloyl-D-Glucose	Phenolic acids	Phenolic acids	-	506280	511110	536050	266270	298070	338920	125830	139350	129050	C17759	--
481.14	482.142	C22H26O12	[M-H]-	5-O-p-Coumaroylshikimic acid O-glucoside	Phenolic acids	Phenolic acids	-	428530	417020	375780	80423	82122	113750	124520	95809	119570	--	--
144.05	143.04	C6H9NOS	[M+H]+	4-Methyl-5-thiazoleethanol	Others	Others	137-00-8	66048	71631	75957	12861	18862	18063	122440	108630	123040	C04294	ko00730,ko01100,ko01240
131.05	132.053	C4H8N2O3	[M-H]-	3-Ureidopropionic Acid	Organic acids	Organic acids	462-88-4	413510	482070	510990	98697	82044	82805	121010	108480	118430	C02642	ko00240,ko00410,ko00770,ko01100
211.13	210.126	C12H18O3	[M+H]+	Jasmonic acid	Organic acids	Organic acids	77026-92-7	53838	71481	72953	55857	28262	47973	119580	59461	112180	C08491	ko00592,ko01100,ko01110,ko04075
355.28	354.277	C21H38O4	[M+H]+	1-Linoleoylglycerol	Lipids	Glycerol ester	2277-28-3	84700	115850	112340	22156	36629	29438	119200	131720	102510	--	--
301.09	302.1	C13H18O8	[M-H]-	Salirepin	Phenolic acids	Phenolic acids	26652-12-0	223650	229460	220890	173880	164850	148110	119150	100250	95318	--	--
138.06	137.048	C7H7NO2	[M+H]+	4-Aminobenzoic acid	Phenolic acids	Phenolic acids	150-13-0	9	9	9	9	9	9	117720	215910	212550	C00568	ko00790,ko01100,ko01240
286.31	285.303	C18H39NO	[M+H]+	Hexadecyl ethanolamine	Alkaloids	Alkaloids	-	39740	32576	39936	45618	52725	62458	117610	120240	103350	--	--
285.21	286.214	C16H30O4	[M-H]-	Hexadecanedioic acid	Lipids	Free fatty acids	505-54-4	101690	98784	103750	97016	108310	103970	116910	121170	120550	C19615	ko00073,ko01100
331.07	332.075	C13H16O10	[M-H]-	2-O-Galloyl-D-glucose	Phenolic acids	Phenolic acids	-	439430	448070	478880	117120	141870	123190	115080	78339	86989	--	--
387.14	388.153	C21H24O7	[M-H]-	Trachelogenin	Lignans and Coumarins	Lignans	34209-69-3	39259	38880	33768	5877.8	6393.5	10357	113960	102300	116590	C10891	--
389.14	388.137	C17H24O10	[M+H]+	Geniposide	Terpenoids	Monoterpenoids	24512-63-8	280170	226490	184770	458870	216750	369180	113640	130950	86542	C09781	--
331.07	332.074	C13H16O10	[M-H]-	1-O-Galloyl-β-D-glucose	Phenolic acids	Phenolic acids	58511-73-2	479260	370590	481420	168850	198780	160970	112700	104100	112820	C01158	--
301.09	302.1	C13H18O8	[M-H]-	3-methoxy-5-hydroxy-1-O-β-D-glucopyranoside	Phenolic acids	Phenolic acids	-	9	9	9	71459	62284	75734	111960	107820	121340	--	--
189.09	188.084	C12H12O2	[M+H]+	Butylidenephthalide	Others	Others	72917-31-8	287650	230610	280630	149640	184460	166780	111910	113180	88953	C16924	--
493.1	494.106	C22H22O13	[M-H]-	Mearnsetin-3-O-glucoside	Flavonoids	Flavones	-	146370	167070	169150	88409	83716	114890	109700	81422	91825	--	--
307	308.122	C11H20N2O8	[M-H]-	L-Glutamine-O-glycoside	Amino acids and derivatives	Amino acids and derivatives	-	132630	110580	104230	109150	109970	87904	107600	100360	102020	--	--
481.14	482.105	C21H22O13	[M-H]-	Dihydromyricetin-3-O-glucoside	Flavonoids	Flavanonols	-	146280	136780	136180	120420	135300	122720	107500	108140	92048	--	--
521.2	522.21	C26H34O11	[M-H]-	Dihydrodehydrodiconiferyl alcohol-4-O-glucoside	Lignans and Coumarins	Lignans	-	78360	104740	121210	69863	72540	93969	106990	111990	130330	--	--
297.24	298.251	C18H34O3	[M-H]-	Ricinoleic acid	Lipids	Free fatty acids	141-22-0	165910	166390	172180	66014	73274	68548	106030	188130	94920	C08365	--
296.11	295.106	C14H17NO6	[M+H]+	Prunasin	Others	Others	99-18-3	113630	144100	121410	167610	151950	190840	105990	59312	108170	C00844	ko00460,ko01100,ko01110
111.02	112.027	C4H4N2O2	[M-H]-	Uracil	Nucleotides and derivatives	Nucleotides and derivatives	66-22-8	46029	71497	70655	33198	57603	55058	104280	108720	90041	C00106	ko00240,ko00410,ko00770,ko01100
521.2	522.21	C26H34O11	[M-H]-	Isolariciresinol-9'-O-glucoside	Lignans and Coumarins	Lignans	63358-12-3	130320	104900	81883	91419	89596	70230	103860	130640	111910	--	--
181.07	182.079	C6H14O6	[M-H]-	Dulcitol	Others	Saccharides and Alcohols	608-66-2	68108	79721	62269	69917	49263	42591	102220	153480	159280	C01697	ko00052,ko01100
183.03	184.037	C8H8O5	[M-H]-	3-O-Methylgallic Acid	Tannins	Tannin	3934-84-7	24601	20248	28544	18233	25678	14732	102190	112010	115250	C05616	--
508.22	490.16	C25H30O10	[M+NH4]+	Caffeoyljasminoside C	Terpenoids	Monoterpenoids	-	117120	144080	124270	48914	77452	14405	101970	59267	108640	--	--
547.17	548.174	C23H32O15	[M-H]-	Furanofructosyl-α-D-(6-mustard acyl)glucoside	Phenolic acids	Phenolic acids	-	302550	334260	328840	300890	312010	343460	101420	49425	90994	--	--
165.02	166.027	C8H6O4	[M-H]-	Phthalic acid	Phenolic acids	Phenolic acids	88-99-3	63027	71999	63233	87157	73960	73290	101310	124610	106140	C01606	ko01100,ko02010
345.06	344.053	C17H12O8	[M+H]+	3,3',4-Trimethoxyellagic acid	Phenolic acids	Phenolic acids	-	107610	109620	111440	133080	118290	126410	100530	105410	105680	--	--
299.06	300.063	C16H12O6	[M-H]-	Diosmetin (5,7,3'-Trihydroxy-4'-methoxyflavone)	Flavonoids	Flavones	520-34-3	16377	22845	18624	5574.6	6096.1	4384.1	100470	115650	120040	C10038	--
277.2	276.2	C18H28O2	[M+H]+	9,12-Octadecadien-6-Ynoic Acid	Lipids	Glycerol ester	61481-29-6	101720	107940	91868	81142	86730	107570	99163	102290	102980	--	--
293.21	294.219	C18H30O3	[M-H]-	9-Oxo-10E,12Z-octadecadienoic acid	Lipids	Free fatty acids	54232-59-6	12859	15997	17633	4332.4	8929.5	7795.8	98624	105700	101870	C14766	ko00591
185.12	186.126	C10H18O3	[M-H]-	10-Hydroxy-2-Decenoic Acid	Lipids	Free fatty acids	14113-05-4	9	9	9	9	9	9	98367	96629	103040	--	--
449.11	450.116	C21H22O11	[M-H]-	Dunalianoside C	Phenolic acids	Phenolic acids	-	691350	672820	666060	267690	314340	279860	96480	100580	107450	--	--
419.15	418.148	C18H26O11	[M+H]+	gentiananoside C	Terpenoids	Monoterpenoids	2454149-72-3	19590	32804	31299	9	9	9	96474	72220	52760	--	--
595.14	594.137	C30H26O13	[M+H]+	Kaempferol-3-O-(6''-p-Coumaroyl)galactoside	Flavonoids	Flavonols	-	132210	171840	183500	117830	167260	145800	95858	128790	92769	--	--
209.08	208.074	C11H12O4	[M+H]+	Ferulic acid methyl ester	Phenolic acids	Phenolic acids	2309-07-1	736780	757030	834630	277100	271230	298050	95468	107510	111670	--	--
293.21	294.219	C18H30O3	[M-H]-	Rabdosia acid A	Lipids	Free fatty acids	-	14402	12908	15207	4797.5	10637	6679	95305	95305	99299	--	--
297.32	298.324	C20H42O	[M-H]-	1-Eicosanol	Lipids	Free fatty acids	629-96-9	145120	147880	147550	65155	63636	57327	94454	147470	84113	--	--
125.06	124.052	C7H8O2	[M+H]+	Guaiacol	Phenolic acids	Phenolic acids	90-05-1	9	9	9	9	9	9	93102	89341	82826	C15572	--
789.21	788.201	C33H40O22	[M+H]+	Quercetin-5,7,4'-tri-O-glucoside	Flavonoids	Flavonols	-	65086	77938	186210	47057	40910	99857	91567	33224	46621	--	--
447.09	446.085	C21H18O11	[M+H]+	Baicalin	Flavonoids	Flavones	21967-41-9	9	9	9	9	9	9	91481	69688	85002	C10025	--
88.04	89.048	C3H7NO2	[M-H]-	N-Methylglycine	Amino acids and derivatives	Amino acids and derivatives	107-97-1	51438	50729	44384	58143	60721	55054	89901	100620	107000	C00213	ko00260,ko00330,ko01100
326.27	324.266	C20H36O3	[M+H]+	Ethyl 9-Hydroxy-10,12-octadecadienoic acid	Lipids	Free fatty acids	-	82428	90675	95673	197550	200260	174520	89606	71054	73554	--	--
347.17	346.163	C16H26O8	[M+H]+	Jasminoside B	Terpenoids	Monoterpenoids	214125-04-9	89307	119000	207280	198630	300780	192720	88648	65275	118580	--	--
285.08	284.068	C16H12O5	[M+H]+	Calycosin	Flavonoids	Isoflavones	20575-57-9	243970	249730	232610	271500	121800	235700	87708	135090	44578	C01562	ko00943,ko01110
449.11	448.1	C21H20O11	[M+H]+	Isorhamnetin-3-O-arabinoside	Flavonoids	Flavonols	-	29200	46808	69908	30057	35986	26793	87167	83652	49163	--	--
161.05	162.053	C6H10O5	[M-H]-	1,6-anhydro-β-D-glucose	Others	Saccharides and Alcohols	498-07-7	68700	68993	86602	97072	108800	96077	86684	99995	86177	--	--
287.09	286.084	C16H14O5	[M+H]+	7-O-Methylnaringenin	Flavonoids	Flavanones	-	11549	8933.9	10530	9	9	9	85792	102070	98054	--	--
275	276.132	C11H20N2O6	[M-H]-	L-Saccharopine	Amino acids and derivatives	Amino acids and derivatives	997-68-2	12939	9726.3	17323	5731	6448.1	7041.3	84629	89364	103720	C00449	ko00300,ko00310,ko01100,ko01110,ko01230
223.11	222.1	C11H14N2O3	[M+H]+	L-Glycyl-L-phenylalanine	Amino acids and derivatives	Amino acids and derivatives	721-66-4	83979	88781	95950	55491	57578	51496	84522	81955	60143	--	--
209.1	208.089	C15H12O	[M+H]+	Chalcone	Flavonoids	Chalcones	94-41-7	9	9	9	9	9	9	83640	80251	79376	C01484	--
355.1	356.111	C16H20O9	[M-H]-	Ferulic acid-4-O-glucoside	Phenolic acids	Phenolic acids	117405-51-3	70865	67122	71613	20030	25747	24613	83399	106450	93118	--	--
306.05	307.057	C9H14N3O7P	[M-H]-	2'-Deoxycytidine-5'-monophosphate	Nucleotides and derivatives	Nucleotides and derivatives	1032-65-1	182090	162440	143350	157620	147270	183340	82623	57133	61055	C00239	ko00240,ko01100
595.14	594.137	C30H26O13	[M+H]+	Kaempferol-3-O-(2''-p-Coumaroyl)galactoside	Flavonoids	Flavonols	-	148130	133760	183570	102230	138260	132960	81814	89531	128630	--	--
293.21	294.219	C18H30O3	[M-H]-	13-KODE; (9Z,11E)-13-Oxooctadeca-9,11-dienoic acid	Lipids	Free fatty acids	54739-30-9	7412.9	10890	10476	1264	3463.2	2615.4	80176	96800	83734	C14765	ko00591
521.13	522.137	C24H26O13	[M-H]-	Rosmarinic acid-3'-O-glucoside	Phenolic acids	Phenolic acids	910028-78-3	113800	144080	134430	159360	130200	156630	78366	87553	81813	--	--
293.21	294.219	C18H30O3	[M-H]-	9-Hydroxy-10,12,15-octadecatrienoic acid	Lipids	Free fatty acids	89886-42-0	7322.8	5256.8	6686.3	3585.8	3120.9	997.32	78264	73204	71190	C16326	ko00592
510.15	492.105	C23H24O12	[M+NH4]+	2'-(2,3-Dihydroxybenzoyl)gentiopicroside	Terpenoids	Monoterpenoids	-	9	9	9	9	9	9	77787	81669	90612	--	--
187.1	188.105	C9H16O4	[M-H]-	Eucommiol	Others	Others	55930-44-4	58394	65178	53174	40572	50141	43821	77201	84633	93915	C17878	--
373.13	372.121	C20H20O7	[M+H]+	Tangeretin (4',5,6,7,8-Pentamethoxyflavone)	Flavonoids	Flavones	481-53-8	86078	88836	114590	52144	119560	77161	76085	80833	86029	C10190	--
293.21	294.219	C18H30O3	[M-H]-	2R-hydroxy-9Z,12Z,15Z-octadecatrienoic acid	Lipids	Free fatty acids	-	11291	13878	16729	14652	15134	16755	75937	79553	82509	C16342	ko00592
167.07	168.079	C9H12O3	[M-H]-	Homovanillic alcohol; 4-Hydroxy-3-methoxyphenethanol	Phenolic acids	Phenolic acids	2380-78-1	9	9	9	9	9	9	74925	64431	67203	--	--
239.07	238.063	C15H10O3	[M+H]+	3-Hydroxy-2-methyl-anthraquinone	Quinones	Anthraquinone	-	161130	164510	169080	78945	91309	82363	74544	81262	72144	--	--
291.1	290.094	C11H18N2O5S	[M+H]+	γ-L-Glutamyl-S-(trans-1-propenyl)-L-cysteine	Amino acids and derivatives	Amino acids and derivatives	-	9	9	9	9	9	9	74447	104330	79025	--	--
359.15	358.142	C20H22O6	[M+H]+	Matairesinol	Lignans and Coumarins	Lignans	580-72-3	145290	133910	114130	120030	189910	152150	74426	85692	97264	C10682	ko00998,ko01100,ko01110
549.2	550.205	C27H34O12	[M-H]-	Eucommin A	Lignans and Coumarins	Lignans	99633-12-2	47591	43006	46459	67817	82014	94832	73417	87809	71204	C10560	--
581.15	580.143	C26H28O15	[M+H]+	Luteolin-6-C-arabinoside-7-O-glucoside	Flavonoids	Flavonoid carbonoside	-	9	9	9	9	9	9	72273	89138	59404	--	--
261.04	262.045	C6H15O9P	[M-H]-	Sorbitol-6-phosphate	Others	Saccharides and Alcohols	20479-58-7	50365	49813	57777	48674	49980	44743	71162	83755	82223	C01096	ko00051,ko01100
435.13	436.137	C21H24O10	[M-H]-	Phloretin-4'-O-glucoside (Trilobatin)	Flavonoids	Chalcones	4192-90-9	110350	108680	97479	20453	19834	22077	71008	63517	65910	--	--
625.18	626.185	C28H34O16	[M-H]-	Hesperetin-5,7-di-O-glucoside	Flavonoids	Flavanones	-	21407	19459	21417	25728	49762	25540	70972	55509	58788	--	--
197	198.053	C9H10O5	[M-H]-	4-Hydroxy-3-methoxymandelate	Phenolic acids	Phenolic acids	55-10-7	18221	16597	14366	30192	21438	34065	70555	73237	47727	C05584	ko00350,ko01100
315.11	316.116	C14H20O8	[M-H]-	Cimidahurinine	Phenolic acids	Phenolic acids	142542-89-0	121870	181770	169010	93688	78679	65139	70305	80966	48743	--	--
475.16	476.145	C24H28O10	[M-H]-	Agrimonolide-6-O-glucoside	Phenolic acids	Phenolic acids	126223-29-8	57845	54607	49873	39053	50118	32844	69587	68706	67059	--	--
127.04	128.047	C6H8O3	[M-H]-	4-Hydroxy-2,5-dimethyl-3(2H)furanone	Others	Others	3658-77-3	3191.8	4853.5	4357.5	21439	36527	37801	69531	74665	55304	--	--
181.07	182.079	C6H14O6	[M-H]-	D-Sorbitol	Others	Saccharides and Alcohols	50-70-4	44763	47362	50256	37075	37119	33848	69237	76472	92402	C00794	ko00051,ko00052,ko01100,ko02010
315.11	316.116	C14H20O8	[M-H]-	5-(2-Hydroxyethyl)-2-O-glucosylphenol	Phenolic acids	Phenolic acids	-	201480	199410	171810	98801	99439	80774	68917	68132	77683	--	--
341.19	342.183	C21H26O4	[M-H]-	β-Crocetin	Terpenoids	Ditepenoids	25368-09-6	171300	181900	166490	98807	98720	102270	68401	69391	87795	--	--
431.1	432.106	C21H20O10	[M-H]-	Emodin-8-O-glucoside	Quinones	Anthraquinone	-	317790	544910	370870	141540	139930	118940	67570	68582	84956	C10345	--
167.03	168.042	C8H8O4	[M-H]-	3,4-Dihydroxybenzeneacetic acid	Phenolic acids	Phenolic acids	102-32-9	79701	63830	82837	55691	46553	43500	67516	106260	88810	C01161	ko00350,ko01100
130.05	131.058	C5H9NO3	[M-H]-	N-acetyl-beta-alanine	Amino acids and derivatives	Amino acids and derivatives	3025-95-4	58908	64504	33886	43714	57667	71503	67450	76491	58216	C01073	ko00410
263.13	264.136	C15H20O4	[M-H]-	Abscisic acid	Organic acids	Organic acids	21293-29-8	33985	38844	36317	18685	18303	16840	64958	64105	74039	C06082	ko00906,ko01100,ko01110,ko04075
130.03	129.025	C5H7NOS	[M+H]+	Epigoitrin	Others	Others	1072-93-1	151000	182270	131300	73856	95059	92456	64897	52284	38936	--	--
151.04	152.047	C8H8O3	[M-H]-	p-Hydroxyphenyl acetic acid	Phenolic acids	Phenolic acids	156-38-7	9	9	9	9	9	9	64549	133820	73525	C00642	ko00350,ko00360,ko01100
443.19	444.199	C21H32O10	[M-H]-	Litchiol A	Others	Others	-	352000	268670	345560	77615	65062	69404	63831	29102	34042	--	--
167.1	168.042	C8H8O4	[M-H]-	Homogentisic acid	Phenolic acids	Phenolic acids	451-13-8	57498	46967	80641	50810	38960	28034	63591	66794	65075	C00544	ko00130,ko00350,ko01100,ko01240
118.09	117.079	C5H11NO2	[M+H]+	5-Aminovaleric acid	Organic acids	Organic acids	660-88-8	26900	13568	21131	50324	37862	32466	63265	76171	42874	C00431	ko00310,ko00330,ko01100
207.07	208.074	C11H12O4	[M-H]-	Sinapinaldehyde	Phenolic acids	Phenolic acids	4206-58-0	7072.2	9027.9	11419	9312	6075.1	10669	63214	55598	51301	C05610	ko00940,ko01100,ko01110
213.3	212.178	C13H24O2	[M+H]+	δ-Tridecalactone	Lipids	Glycerol ester	7370-92-5	41627	48697	26464	82003	61932	102890	63089	58442	55346	--	--
535.11	534.101	C24H22O14	[M+H]+	Luteolin-7-O-(6''-malonyl)glucoside	Flavonoids	Flavones	-	70620	94746	79829	44356	64448	60206	62882	67819	69995	C10103	--
311.22	312.23	C18H32O4	[M-H]-	13-Hydroperoxy-9Z,11E-octadecadienoic acid	Lipids	Free fatty acids	23017-93-8	87482	92382	107660	51000	58089	55288	62240	62489	64796	--	--
162.04	163.048	C5H9NO5	[M-H]-	4-Hydroxy-L-glutamic acid	Amino acids and derivatives	Amino acids and derivatives	3913-68-6	182260	215450	201780	210390	204520	148790	62155	74467	73838	C03079	--
561.18	562.19	C24H34O15	[M-H]-	Glomeratose A	Phenolic acids	Phenolic acids	202471-84-9	11540	22076	20386	10408	19581	25017	62064	56983	49262	--	--
149.01	150.016	C4H6O6	[M-H]-	L-Tartaric acid	Organic acids	Organic acids	87-69-4	33532	27769	22482	79133	57946	65083	61721	48180	57453	C00898	ko00630,ko01100
187.1	188.041	C11H8O3	[M-H]-	Ayapin	Lignans and Coumarins	Coumarins	494-56-4	45188	42936	41412	39135	33311	31966	61165	64716	69205	C18078	--
579.17	578.164	C27H30O14	[M+H]+	Kaempferol-3,7-O-dirhamnoside (Kaempferitrin)	Flavonoids	Flavonols	482-38-2	207970	281200	409000	214970	330470	256760	59976	57716	43856	C16981	--
482.32	481.317	C23H48NO7P	[M+H]+	LysoPE 18:0	Lipids	LPE	69747-55-3	11994	28264	24535	46449	47998	47421	59474	67239	67980	--	--
935.25	934.238	C42H46O24	[M+H]+	Quercetin-3-O-(6''-Caffeoyl)sophoroside-7-O-rhamnoside	Flavonoids	Flavonols	-	133990	43922	176020	9	9	9	58192	25078	107500	--	--
773.19	772.185	C36H36O19	[M+H]+	Kaempferol-3-O-(6'''-Caffeoyl)glucosyl-(1→2)-Galactoside	Flavonoids	Flavonols	-	652210	990660	722630	395400	432600	486880	57333	22210	76533	--	--
88.05	89.048	C3H7NO2	[M-H]-	L-Alanine	Amino acids and derivatives	Amino acids and derivatives	56-41-7	26050	28561	23823	19875	19625	18161	57301	51827	48529	C00041	ko00250,ko00270,ko00430,ko00450,ko00710,ko00970,ko00998,ko01100,ko01110,ko01200,ko01230,ko02010,ko04122
206.08	205.074	C11H11NO3	[M+H]+	Gentianamine	Alkaloids	Pyridine alkaloids	22952-54-1	335920	403010	325610	279370	268410	300180	57175	31406	63436	C09961	--
339.12	338.115	C20H18O5	[M+H]+	6-prenylapigenin	Others	Others	68097-13-2	221540	240840	235500	247860	240640	196710	56347	45093	51456	--	--
179.11	178.099	C11H14O2	[M+H]+	Methyleugenol	Phenolic acids	Phenolic acids	93-15-2	9	9	9	9	9	9	55536	66703	55935	C10454	ko00940
385.11	386.122	C17H22O10	[M-H]-	1-O-Sinapoyl-D-glucose	Phenolic acids	Phenolic acids	-	9	9	9	37024	47434	54303	55515	33814	42930	C01175	ko00940
315.07	316.079	C13H16O9	[M-H]-	1-O-Gentisoyl-β-D-glucoside	Phenolic acids	Phenolic acids	23445-11-6	9	9	9	9	9	9	54668	44892	57040	--	--
505.1	506.107	C23H22O13	[M-H]-	Quercetin-3-O-(6''-acetyl)galactoside	Flavonoids	Flavonols	-	28915	40307	22885	33671	44595	27711	54510	62348	54132	--	--
311.22	312.23	C18H32O4	[M-H]-	7S,8S-DiHODE; (9Z,12Z)-(7S,8S)-Dihydroxyoctadeca-9,12-dienoic acid	Lipids	Free fatty acids	143288-65-7	83642	81132	93194	51742	50105	54366	54061	59547	61747	C07354	ko00591
122.03	123.032	C6H5NO2	[M-H]-	2-Picolinic acid	Organic acids	Organic acids	98-98-6	37370	19260	30761	9	9	9	53370	31185	27308	C10164	ko00380,ko01100
611.16	610.153	C27H30O16	[M+H]+	Quercetin-7-O-rutinoside	Flavonoids	Flavonols	147714-62-3	250360	188010	202100	195980	203730	216080	52878	42304	52946	--	--
299.26	300.266	C18H36O3	[M-H]-	DL-2-hydroxystearic acid	Lipids	Free fatty acids	629-22-1	22699	29230	31376	31183	43484	43699	52660	63806	67795	--	--
552.4	551.395	C28H58NO7P	[M+H]+	LysoPC 20:0	Lipids	LPC	108341-80-6	155850	184290	144950	87411	84270	84800	52653	60795	67310	--	--
771.21	770.206	C37H38O18	[M+H]+	isorhamnetin-3-O-[2'''-O-(6''-p-coumaryl)glucosyl]rhamnoside	Flavonoids	Flavonols	-	75454	86778	65277	64680	90785	75262	52521	65899	79478	--	--
299.26	300.266	C18H36O3	[M-H]-	2R-Hydroxyoctadecanoic Acid	Lipids	Free fatty acids	26633-48-7	21186	29305	30997	38282	38809	35470	51870	57907	58282	C03042	--
611.16	610.153	C27H30O16	[M+H]+	Quercetin-3-O-glucoside-7-O-rhamnoside	Flavonoids	Flavonols	-	197290	263400	232310	180520	147070	190330	51739	53245	53379	--	--
445.15	444.142	C23H24O9	[M+H]+	1,2-O-Diferuloylglycerol	Phenolic acids	Phenolic acids	-	31982	27459	37770	36123	47866	29033	51133	45924	43679	--	--
241.22	242.225	C15H30O2	[M-H]-	Pentadecanoic Acid	Lipids	Free fatty acids	1002-84-2	55389	65351	62639	42402	52363	56749	50940	55143	51494	C16537	--
237.18	236.178	C15H24O2	[M+H]+	1-Hydroxybisabola-2,10-dien-4-one	Quinones	Anthraquinone	-	58438	66034	67050	50559	73683	49842	50715	56181	56913	--	--
355.15	354.147	C21H22O5	[M+H]+	3-Hydroxylicochalcone A	Flavonoids	Chalcones	-	564600	633990	595030	9	9	9	50415	30307	49014	--	--
313.09	314.1	C14H18O8	[M-H]-	Mandelic acid-β-glucoside	Phenolic acids	Phenolic acids	-	17676	22897	22462	19296	18392	19139	49912	58327	38251	--	--
439.21	438.204	C26H30O6	[M+H]+	Leachianone A	Flavonoids	Flavanones	97938-31-3	38656	37298	35317	34401	44439	29918	49900	40659	28796	--	--
419.1	418.09	C20H18O10	[M+H]+	Kaempferol-3-O-arabinoside	Flavonoids	Flavonols	-	1393500	738970	545320	158740	230630	203690	49896	39309	54461	--	--
145.05	146.058	C6H10O4	[M-H]-	3-Hydroxy-3-Methyl-2-Oxopentanoic Acid	Organic acids	Organic acids	-	26583	23767	27180	26499	28467	40690	49733	48471	50858	C14463	ko00290,ko01110,ko01210
445.11	446.121	C22H22O10	[M-H]-	Physcion-8-O-glucoside	Quinones	Anthraquinone	26296-54-8	67147	67161	63282	66294	67976	68525	49624	64509	49012	C10384	--
206.14	205.131	C9H19NO4	[M+H]+	D-Panthenol	Others	Saccharides and Alcohols	81-13-0	58667	79151	83050	38898	61128	77568	49381	73628	47248	C05944	ko00770
181.05	182.058	C9H10O4	[M-H]-	3,4-Dihydroxybenzoic Acid Ethyl Ester (Protocatechuic acid ethyl ester)	Phenolic acids	Phenolic acids	3943-89-3	9	9	9	9	9	9	48765	48286	50032	--	--
438.26	437.254	C20H40NO7P	[M+H]+	LysoPE 15:1	Lipids	LPE	-	57445	54286	52092	30229	18962	27398	48353	61633	51638	--	--
225.05	224.047	C14H8O3	[M+H]+	1-Hydroxyanthraquinone	Quinones	Anthraquinone	129-43-1	60483	42340	58556	19547	32910	24339	48287	43366	53605	C02980	--
371.13	372.142	C17H24O9	[M-H]-	Syringin	Phenolic acids	Phenolic acids	118-34-3	22127	28883	28241	19239	19503	29521	47960	43273	34330	C01533	ko00940
102.13	101.12	C6H15N	[M+H]+	Triethylamine	Alkaloids	Alkaloids	121-44-8	49719	48053	45602	27837	22895	26738	47577	44638	46662	C14691	--
141.02	142.027	C6H6O4	[M-H]-	5-Hydroxymethyl-2-furancarboxylic acid	Organic acids	Organic acids	6338-41-6	9	9	9	18974	32045	18687	47548	54662	41198	--	--
477.06	478.075	C21H18O13	[M-H]-	3,4-Digalloylshikimic acid	Phenolic acids	Phenolic acids	-	199050	268020	238950	77365	108020	104260	46759	52359	45375	--	--
302.31	301.298	C18H39NO2	[M+H]+	Dihydrosphingosine	Lipids	Sphingolipids	764-22-7	9	9	9	9	9	9	46149	42355	44247	C00836	ko00600,ko01100
611.16	610.153	C27H30O16	[M+H]+	Quercetin-3-O-(4''-O-glucosyl)rhamnoside	Flavonoids	Flavonols	59262-54-3	201510	195350	189430	150670	140500	179710	46132	66903	48639	C17563	--
431.1	432.106	C21H20O10	[M-H]-	Cimicifugic acid E	Phenolic acids	Phenolic acids	219986-67-1	6735.4	8337.8	3870.3	8637.3	10081	8828.3	44990	38385	51210	--	--
431.12	432.127	C18H24O12	[M-H]-	Asperulosidic acid	Terpenoids	Monoterpenoids	25368-11-0	47791	49097	58696	38000	30378	47745	44702	33318	30241	--	--
431.16	432.163	C19H28O11	[M-H]-	Benzyl-β-gentiobioside	Phenolic acids	Phenolic acids	56775-64-5	62136	83795	127770	49360	15833	63441	43569	42624	32706	--	--
533.2	534.21	C27H34O11	[M-H]-	Arctiin	Lignans and Coumarins	Lignans	20362-31-6	9	9	9	9	9	9	43520	56620	46931	C16915	--
215.13	216.136	C11H20O4	[M-H]-	Undecanedioic acid	Lipids	Free fatty acids	1852-04-6	51824	46015	46920	51218	57508	32773	42690	42417	37006	--	--
357.12	356.111	C16H20O9	[M+H]+	Gentiopicroside	Terpenoids	Sesquiterpenoids	20831-76-9	9	9	9	9	9	9	42261	42602	34441	C09782	ko01110
269.1	270.11	C13H18O6	[M-H]-	Benzyl glucoside	Phenolic acids	Phenolic acids	4304-12-5	37572	42258	38617	34369	34385	36456	42063	43578	41946	--	--
329.13	328.131	C19H20O5	[M+H]+	Decursin	Lignans and Coumarins	Coumarins	5928-25-6	387490	415700	455350	266740	257760	310320	42058	28222	22447	C09258	--
440.28	439.27	C20H42NO7P	[M+H]+	LysoPE 15:0(2n isomer)	Lipids	LPE	-	44947	72611	52254	38639	31788	24433	41128	46841	57080	--	--
235.12	236.126	C10H20O6	[M-H]-	Butyl Beta-D-Fructopyranoside	Others	Others	67884-27-9	9	9	9	9	9	9	41073	57992	50574	--	--
153.02	154.027	C7H6O4	[M-H]-	2,5-Dihydroxybenzoic acid; Gentisic Acid	Phenolic acids	Phenolic acids	490-79-9	15552	19683	30925	21151	34378	26721	40862	46783	33318	C00628	ko00350,ko01100
375.13	374.121	C16H22O10	[M+H]+	Swertiamarin	Terpenoids	Sesquiterpenoids	17388-39-5	144660	94905	127110	97441	113080	102600	40742	41073	64390	C09800	--
417.15	418.163	C22H26O8	[M-H]-	5-Methoxytrachelogenin	Phenolic acids	Phenolic acids	-	27506	23375	27774	26840	24593	19784	40600	36182	44740	--	--
228.1	227.091	C9H13N3O4	[M+H]+	2'-Deoxycytidine	Nucleotides and derivatives	Nucleotides and derivatives	951-77-9	21181	30546	22863	42220	59852	57361	40212	29506	19018	C00881	ko00240,ko01100,ko02010
325.11	326.121	C12H22O10	[M-H]-	Rutinose	Others	Saccharides and Alcohols	90-74-4	10669	13749	14199	124150	109420	134750	39364	46613	37912	C08247	--
339.12	338.115	C20H18O5	[M+H]+	Eurycarpin A	Flavonoids	Isoflavones	166547-20-2	40914	36129	33679	32930	27307	13205	39229	72843	50239	--	--
173.08	174.089	C8H14O4	[M-H]-	Suberic Acid	Organic acids	Organic acids	505-48-6	59829	56355	60912	64012	56692	56227	39126	30034	28071	C08278	--
117	118.027	C4H6O4	[M-H]-	D-Erythronolactone	Organic acids	Organic acids	15667-21-7	30833	26850	33798	28946	26560	31446	37389	50370	33157	--	--
537.23	536.226	C27H36O11	[M+H]+	6'-O-Sinapoyljasminoside A	Terpenoids	Monoterpenoids	1031738-87-0	36587	124610	140880	73365	68490	131750	36812	64120	68591	--	--
433.15	432.142	C22H24O9	[M+H]+	3,5,6,7,8,3',4'-Heptamethoxyflavone	Flavonoids	Flavonols	1178-24-1	14227	31610	10849	16482	201030	13490	36699	39749	34420	--	--
127.05	126.043	C5H6N2O2	[M+H]+	Thymine	Nucleotides and derivatives	Nucleotides and derivatives	65-71-4	241560	293740	303130	57546	69755	62955	36142	35095	29377	C00178	ko00240,ko01100
293.21	294.219	C18H30O3	[M-H]-	13S-Hydroxy-9Z,11E,15Z-octadecatrienoic acid	Lipids	Free fatty acids	87984-82-5	837010	881150	864870	15210	19713	16488	36004	37315	34771	C16316	ko00592
787.23	786.222	C34H42O21	[M+H]+	Isorhamnetin-3-O-sophoroside-7-O-rhamnoside	Flavonoids	Flavonols	41328-75-0	64629	99063	80650	68576	137900	78851	35566	31941	40921	--	--
307.26	308.272	C20H36O2	[M-H]-	Eicosadienoic acid	Lipids	Free fatty acids	5598-38-9	13736	14234	16015	14539	18340	14995	35413	41822	37132	C16525	ko01040
482.32	481.317	C23H48NO7P	[M+H]+	LysoPE 18:0(2n isomer)	Lipids	LPE	-	150760	172360	200930	77035	111750	85361	35030	84029	40769	--	--
393.12	394.126	C19H22O9	[M-H]-	6-Hydroxyrumicin-8-O-D-glucoside	Quinones	Anthraquinone	-	76272	50432	82735	62932	70761	61798	34368	28161	39469	--	--
385.11	386.121	C17H22O10	[M-H]-	4-O-Glucosyl-sinapate	Phenolic acids	Phenolic acids	-	51972	54930	52682	49986	49846	46674	34205	28185	19688	C02919	--
345.06	346.069	C17H14O8	[M-H]-	Syringetin	Flavonoids	Flavones	4423-37-4	87450	94446	72593	13075	10495	9395	33542	33762	34106	C11620	ko00944
209.76	208.11	C12H16O3	[M+H]+	Asarone	Phenolic acids	Phenolic acids	5273-86-9	29679	27164	19589	51564	51734	54077	33343	44671	20751	C10430	--
181.05	182.058	C9H10O4	[M-H]-	Homovanillic acid; 4-Hydroxy-3-methoxyphenylacetic acid	Phenolic acids	Phenolic acids	306-08-1	75102	64433	85005	27962	25793	27305	33266	18047	25403	C05582	ko00350,ko01100
303.25	302.246	C17H34O4	[M+H]+	1-Monomyristin	Lipids	Free fatty acids	589-68-4	15700	23621	14338	5776	11266	7857.3	32519	31839	16502	--	--
181.05	182.057	C9H10O4	[M-H]-	3,4-Dimethoxybenzoic acid; Veratric acid	Phenolic acids	Phenolic acids	93-07-2	106150	120670	121180	37693	41004	25786	31919	26859	39796	--	--
145.06	146.069	C5H10N2O3	[M-H]-	β-Ureidoisobutyric acid	Organic acids	Organic acids	2905-86-4	9	9	9	9	9	9	31746	33205	30100	C05100	--
504.31	503.301	C25H46NO7P	[M+H]+	LysoPE 20:3	Lipids	LPE	-	28074	28425	24702	36005	24900	39508	31427	40102	32545	--	--
207.1	208.11	C12H16O3	[M-H]-	Senkyunolide K	Others	Others	114569-33-4	9	9	9	9	9	9	30806	28982	28372	--	--
421.08	422.083	C12H23O14P	[M-H]-	Trehalose 6-phosphate	Others	Saccharides and Alcohols	4484-88-2	69834	76229	73533	44829	55428	55824	30071	32063	31054	C00689	ko00500,ko01100,ko01110
313.24	314.246	C18H34O4	[M-H]-	12,13-DHOME; (9Z)-12,13-Dihydroxyoctadec-9-enoic acid	Lipids	Free fatty acids	263399-35-5	23315	21074	24429	20773	26469	21798	29728	34157	33779	C14829	ko00591
713.16	712.149	C30H32O20	[M+H]+	Quercetin-5-O-(6''-malonyl)glucosyl-5-O-glucoside	Flavonoids	Flavonols	-	42485	23603	54161	24173	37072	30332	29449	19434	16604	--	--
314.14	313.132	C18H19NO4	[M+H]+	N-Cis-Feruloyltyramine	Alkaloids	Alkaloids	80510-09-4	9	9	9	9	9	9	29389	32894	46426	--	--
335.04	336.048	C15H12O9	[M-H]-	Galloyl Methyl gallate	Tannins	Tannin	-	9	9	9	14016	9316.4	8664	29216	28457	17078	--	--
367.1	368.111	C17H20O9	[M-H]-	Chlorogenic acid methyl ester	Phenolic acids	Phenolic acids	29708-87-0	9	9	9	16151	17489	15705	28549	33678	31803	--	--
279.23	280.24	C18H32O2	[M-H]-	(9Z,11E)-Octadecadienoic acid	Lipids	Free fatty acids	2540-56-9	27920	24842	20951	10756	11374	10177	28159	30467	26325	C04056	ko00591
373.13	374.136	C20H22O7	[M-H]-	Isohydroxymatairesinol	Lignans and Coumarins	Lignans	-	10603	8701.2	8090.4	3129.2	5128.2	4797.2	27957	27556	28839	--	--
653.17	652.164	C29H32O17	[M+H]+	Tricin-7-O-(2''-O-rhamnosyl)galacturonide	Flavonoids	Flavones	89915-54-8	74661	49161	46481	50754	45279	54012	27057	17184	30045	--	--
258.04	259.046	C6H14NO8P	[M-H]-	D-Glucosamine 1-phosphate	Others	Saccharides and Alcohols	2152-75-2	21394	25347	22424	21774	21893	21617	26628	24899	29598	C06156	ko00520,ko01100
167.03	168.042	C8H8O4	[M-H]-	Vanillic acid	Phenolic acids	Phenolic acids	121-34-6	62320	76693	82758	4322.3	3993.3	8351.5	26484	20756	22665	C06672	--
287.22	288.23	C16H32O4	[M-H]-	10,16-Dihydroxypalmitic acid	Lipids	Free fatty acids	3233-90-7	141090	131680	142420	32776	38537	29606	26138	23204	29440	C08285	ko00073
355.28	354.277	C21H38O4	[M+H]+	1-Monolinolein	Lipids	Glycerol ester	26545-74-4	54335	85377	59467	47577	61095	62394	25527	39118	26492	--	--
299.02	300.028	C15H8O7	[M-H]-	6-Hydroxyrhein	Quinones	Anthraquinone	-	32306	25941	29194	9421	8704.2	11105	25041	18755	20008	--	--
255.23	256.24	C16H32O2	[M-H]-	Palmitic acid	Lipids	Free fatty acids	57-10-3	19970	20900	24611	22475	20389	23168	24766	29560	30379	C00249	ko00061,ko00062,ko00071,ko00073,ko01040,ko01100,ko01212
435.09	435.092	C20H19O11+	[M]+	Delphinidin-3-O-arabinoside	Flavonoids	Anthocyanidins	-	61497	80939	82713	39940	38461	30568	23959	25384	9706.9	--	--
147.05	148.052	C9H8O2	[M-H]-	Dihydrocoumarin	Lignans and Coumarins	Coumarins	119-84-6	9	9	9	9	9	9	23526	18915	18308	C02274	--
431.1	432.106	C21H20O10	[M-H]-	Aloe emodin-1-O-glucoside	Quinones	Anthraquinone	-	196560	323720	302390	52942	61450	83540	23390	13983	18982	--	--
103	104.011	C3H4O4	[M-H]-	Hydroxypyruvic acid	Organic acids	Organic acids	1113-60-6	33028	37946	30761	33730	28955	40665	22994	27983	21224	C00168	ko00260,ko00630,ko01100,ko01110,ko01200
147.05	148.052	C9H8O2	[M-H]-	Cinnamic acid	Phenolic acids	Phenolic acids	140-10-3	123010	127010	141490	56432	84529	59885	22754	15783	13195	C00423	ko00130,ko00360,ko00940,ko00998,ko01100,ko01110
183.14	184.146	C11H20O2	[M-H]-	10-Undecenoic acid	Lipids	Free fatty acids	112-38-9	20741	18454	17720	28048	25010	20969	21971	29286	24801	C13910	--
181.07	182.079	C6H14O6	[M-H]-	Mannitol	Others	Saccharides and Alcohols	69-65-8	23773	21729	23570	14304	15516	15031	21822	30945	28674	C00392	ko00051,ko01100,ko02010
195.14	194.131	C12H18O2	[M+H]+	Dihydro-β-ionone	Terpenoids	Monoterpenoids	17283-81-7	80946	80879	94153	61045	71360	63837	21598	34532	26934	C03527	-
277.22	276.209	C18H28O2	[M+H]+	Stearidonic acid	Lipids	Free fatty acids	20290-75-9	46275	36458	47501	33079	33209	33962	21523	21647	21574	C16300	ko00592,ko01110
129.06	130.063	C6H10O3	[M-H]-	3-Methyl-2-oxopentanoic acid	Organic acids	Organic acids	24809-08-3	9208.3	7575	11085	9	9	9	20948	14329	18093	C00671	ko00280,ko00290,ko00966,ko01100,ko01110,ko01210,ko01230
255.07	256.074	C15H12O4	[M-H]-	Pinocembrin (Dihydrochrysin)	Flavonoids	Flavanones	480-39-7	11501	13512	11223	9	9	9	20865	24360	27147	C09827	ko00941
183.03	184.037	C8H8O5	[M-H]-	Methyl gallate	Phenolic acids	Phenolic acids	99-24-1	9348.3	17495	16140	10993	12336	15570	20794	25826	23041	--	--
474.96	475.972	C16H12O13S2	[M-H]-	Isorhamnetin-3,7-O-disulfonate	Flavonoids	Flavones	-	9	9	9	9	9	9	20396	18846	18314	--	--
159.07	160.074	C7H12O4	[M-H]-	2-Propylsuccinic acid	Organic acids	Organic acids	618-57-5	16832	11839	15086	12271	13567	15660	19894	5468.2	14829	C16657	--
331.1	332.111	C14H20O9	[M-H]-	2-(3,4-dihydroxyphenyl)ethanediol 1-O-β-D-glucopyranoside	Phenolic acids	Phenolic acids	-	37115	33503	39960	23683	25140	24179	19535	22651	16959	--	--
500.28	499.27	C25H42NO7P	[M+H]+	LysoPE 20:5	Lipids	LPE	-	19370	18958	29970	5182.9	6788.9	3891.5	19377	18510	27579	--	--
315.12	316.131	C18H20O5	[M-H]-	4'-hydroxy-2,4,6-trimethoxydihydrochalcone	Flavonoids	Chalcones	-	3906	8471.8	4473.2	8902.7	6705.8	4384.1	19335	19130	19701	--	--
171.1	172.11	C9H16O3	[M-H]-	9-Oxononanoic acid	Organic acids	Organic acids	2553-17-5	32591	30439	19035	13445	26185	15309	19264	17082	23021	C16322	ko00592,ko01110
425.09	426.095	C22H18O9	[M-H]-	p-Coumaroylcinnamoyltartaric acid	Phenolic acids	Phenolic acids	-	7452.1	5515.1	8774.6	15409	17821	20300	18942	16086	21616	--	--
103	104.011	C3H4O4	[M-H]-	Tartronate semialdehyde	Organic acids	Organic acids	2480-77-5	27328	19828	29926	36906	30110	39085	18814	21004	25178	C01146	ko00053,ko00630,ko01100
367.12	368.126	C21H20O6	[M-H]-	Isoanhydroicaritin	Flavonoids	Flavonols	28610-30-2	44975	49773	52901	14483	15887	15070	18404	15539	16684	--	--
177.04	178.048	C6H10O6	[M-H]-	4,5,6-Trihydroxy-2-oxohexanoic acid	Organic acids	Organic acids	56742-44-0	5862.4	8628.5	11097	22433	16070	23902	18085	24223	23924	C01216	ko00052,ko01100
151.04	152.047	C8H8O3	[M-H]-	O-Anisic acid (2-Methoxybenzoic acid)	Phenolic acids	Phenolic acids	529-75-9	9	9	9	9	9	9	18040	19285	14625	--	--
209.06	208.052	C14H8O2	[M+H]+	9,10-Anthraquinone	Quinones	Anthraquinone	84-65-1	8850.7	19051	21783	16975	19008	35034	18021	18325	22357	C16207	--
609.18	610.19	C28H34O15	[M-H]-	Hesperetin-7-O-rutinoside (Hesperidin)	Flavonoids	Flavanones	520-26-3	26374	23202	22666	12476	14360	8611.8	17898	16521	16835	C09755	--
451.09	452.095	C20H20O12	[M-H]-	2-O-Salicyl-6-O-Galloyl-D-Glucose	Phenolic acids	Phenolic acids	-	31288	33656	41589	19304	33311	23014	17511	19580	8660.5	--	--
416.06	415.054	C19H13NO10	[M-H]-	Caffeoylnicotinoyltartaric acid	Phenolic acids	Phenolic acids	-	73784	71379	88727	26193	22643	45998	17282	10535	12572	--	--
583.11	584.117	C28H24O14	[M-H]-	antheraxanthin	Terpenoids	Tetraterpene	640-03-9	30201	35912	36880	36977	33890	40930	17181	8942.4	12602	C08579	ko00906、ko01100、ko01110
949.26	948.254	C43H48O24	[M+H]+	Quercetin-3-O-(6''-feruloyl)glucoside-7-O-rutinoside	Flavonoids	Flavonols	-	208080	323820	256030	178100	172850	77949	17044	21433	39048	--	--
473.04	474.043	C21H14O13	[M-H]-	1,4-Trigallic acid	Phenolic acids	Phenolic acids	-	9	9	9	13405	16147	9909.3	16613	19505	23064	--	--
215.17	216.173	C12H24O3	[M-H]-	12-Hydroxydodecanoic acid	Lipids	Free fatty acids	505-95-3	21393	23525	19492	11025	16808	13990	16397	14054	17614	C08317	--
488.28	487.27	C24H42NO7P	[M+H]+	LysoPC 16:4	Lipids	LPC	-	16915	27598	25562	37134	32722	26937	16261	11931	12623	--	--
425.09	426.095	C22H18O9	[M-H]-	Bis(p-Coumaroyl)malic acid	Phenolic acids	Phenolic acids	-	6661.9	6105.3	4605.6	21113	20427	18673	16209	15999	21444	--	--
159.07	160.074	C7H12O4	[M-H]-	Pimelic acid	Organic acids	Organic acids	111-16-0	10842	10821	14222	13412	12704	7595.6	16152	7966.8	7025.2	C02656	ko00780,ko01100,ko01240
505.21	506.215	C26H34O10	[M-H]-	Aviculin [(+)-isolariciresinol-9'-rhamnoside]	Lignans and Coumarins	Lignans	156765-33-2	31906	35770	28329	19121	17350	19290	16070	14490	19532	--	--
753.22	754.232	C34H42O19	[M-H]-	(3-Mustard acyl)-fructosyl-α-D-(6-mustard acyl)glucoside	Phenolic acids	Phenolic acids	-	69107	65042	80064	55191	40325	53340	15007	15391	21183	--	--
415.1	416.111	C21H20O9	[M-H]-	Chrysophanol-8-O-glucoside	Quinones	Anthraquinone	13241-28-6	47414	33244	48425	31300	32464	41506	14879	44875	26464	C10316	--
149.05	150.053	C5H10O5	[M-H]-	D-Ribose	Others	Saccharides and Alcohols	50-69-1	19600	22657	23745	8823.7	8458.9	10135	14826	18204	13233	C00121	ko00030,ko01100,ko02010
237.04	238.048	C11H10O6	[M-H]-	Benzoylmalic acid	Phenolic acids	Phenolic acids	22138-51-8	12141	17601	12968	22347	28080	23011	14538	23428	29755	--	--
128.04	129.043	C5H7NO3	[M-H]-	5-Oxoproline	Amino acids and derivatives	Amino acids and derivatives	149-87-1	13556	11367	10782	11771	13112	8309.5	14345	11226	18292	C02237	ko01100
311.22	312.23	C18H32O4	[M-H]-	9-Hydroperoxy-9Z,11E-Octadecadienoic Acid	Lipids	Free fatty acids	-	27031	26339	27550	16217	17502	13415	14283	12477	15930	--	--
445.15	444.142	C23H24O9	[M+H]+	1,3-O-Diferuloylglycerol	Phenolic acids	Phenolic acids	83008-46-2	6033.7	13060	9579.3	19330	17703	17491	14251	20841	17462	--	--
207.07	208.074	C11H12O4	[M-H]-	3,4-Dimethoxycinnamic acid	Phenolic acids	Phenolic acids	14737-89-4	150100	157950	151010	49931	52062	50783	14091	10271	10241	--	--
267.07	268.074	C16H12O4	[M-H]-	Rubiadin-1-Methyl Ether	Quinones	Anthraquinone	7460-43-7	6431.3	6959.1	6479.9	5416.4	6793.5	7298.3	13944	25964	22797	--	--
257.08	258.089	C15H14O4	[M-H]-	2,4,4'-trihydroxydihydrochalcone	Flavonoids	Chalcones	15097-74-2	9	9	9	9	9	9	13710	22991	16663	--	--
236.08	237.086	C9H11N5O3	[M-H]-	L-Sepiapterin	Nucleotides and derivatives	Nucleotides and derivatives	17094-01-8	12206	18933	12867	19579	19204	16516	13434	12125	16905	C00835	ko00790,ko01100
287.29	286.287	C18H38O2	[M+H]+	1,18-Octadecanediol	Lipids	Free fatty acids	3155-43-9	6041.1	5590.1	8811	10271	7531.1	9232.5	13421	11863	10853	--	--
773.21	772.206	C33H40O21	[M+H]+	Quercetin-3-O-sophoroside-7-O-rhamnoside	Flavonoids	Flavonols	-	145600	177980	101830	41603	15321	41724	13126	23329	14238	--	--
301.04	302.043	C15H10O7	[M-H]-	Hypolaetin	Flavonoids	Flavones	27696-41-9	17070	13057	15275	10678	8923	8613.4	11929	6987.6	13487	C10078	--
959.28	960.29	C45H52O23	[M-H]-	(3,4-Dimustard acyl)-fructosyl-α-D-(6-mustard acyl)glucoside	Phenolic acids	Phenolic acids	-	3503.9	2230.4	3232	12937	12583	15823	11690	9918.2	9678.1	--	--
128.04	129.043	C5H7NO3	[M-H]-	5-Oxo-L-Proline	Amino acids and derivatives	Amino acids and derivatives	98-79-3	6779	11499	12629	7403.2	15851	9155.7	11542	11651	12406	C01879	ko00480,ko01100
118.09	117.07	C5H11NO2	[M+H]+	N-Methyl-4-aminobutyric acid	Organic acids	Organic acids	1119-48-8	8719.5	8609.9	9668.5	10887	10435	10982	11488	10928	13746	C15987	ko00760,ko01100
135.05	136.053	C8H8O2	[M-H]-	4-Hydroxyacetophenone	Phenolic acids	Phenolic acids	99-93-4	6925.5	11113	8679.1	4834.7	5335.9	9874.3	11314	10434	12367	C10700	ko01100
245.09	246.1	C13H14N2O3	[M-H]-	N-Acetyl-L-Tryptophan	Amino acids and derivatives	Amino acids and derivatives	1218-34-4	25443	22181	17062	27005	17810	22230	10640	7751.5	11022	--	--
311.04	312.048	C13H12O9	[M-H]-	2-Caffeoyl-L-tartaric acid (Caftaric acid)	Phenolic acids	Phenolic acids	67879-58-7	9963.7	12813	12393	9773.3	6699.6	6966.4	10513	7604.7	8817.5	--	--
271.09	272.09	C12H16O7	[M-H]-	Arbutin	Phenolic acids	Phenolic acids	497-76-7	9	9	9	9	9	9	10007	11930	12823	C06186	ko00010
519.11	520.122	C24H24O13	[M-H]-	isorhamnetin-3-O-(6''-acetylglucoside)	Flavonoids	Flavonols	-	25473	20449	19706	8513.5	7988.2	10255	9941.5	15088	10866	--	--
241.22	242.225	C15H30O2	[M-H]-	13-methylmyristic acid	Lipids	Free fatty acids	2485-71-4	19580	32796	26643	19340	19896	22460	9828.3	22411	24630	--	--
461.11	462.116	C22H22O11	[M-H]-	8-Methoxykaempferol-7-O-rhamnoside	Flavonoids	Flavonols	-	9	9	9	9	9	9	9827.5	9060.1	13140	--	--
299.26	300.266	C18H36O3	[M-H]-	12-Hydroxyoctadecanoic acid	Lipids	Free fatty acids	106-14-9	9395.7	148080	102670	266990	229500	19920	9412	2846800	353200	--	--
183.03	184.037	C8H8O5	[M-H]-	4-O-Methylgallic Acid	Phenolic acids	Phenolic acids	4319-02-2	120040	103970	120290	115740	125250	563280	9194.7	30023	7075.2	--	--
417.08	418.09	C20H18O10	[M-H]-	Kaempferol-3-O-arabinoside (Juglanin)	Flavonoids	Flavonols	5041-67-8	113730	130800	121370	16573	22916	23642	9026.9	7672.1	8850	--	--
137.03	138.032	C7H6O3	[M-H]-	Salicylic acid	Phenolic acids	Phenolic acids	69-72-7	16334	17205	13944	6815.9	10270	10085	8344.6	7999.2	7593.2	C00805	ko00360,ko01100,ko01110,ko04075
461.17	462.174	C20H30O12	[M-H]-	Verbasoside	Phenolic acids	Phenolic acids	61548-34-3	8911.3	6313.4	4819.2	3270.2	7127.3	5009.6	8316	8858.6	6372.9	--	--
143.11	144.115	C8H16O2	[M-H]-	Octanoic acid	Lipids	Free fatty acids	124-07-2	6824.2	6025.7	6349.8	8841	7883.4	7920.2	8043.4	11500	13857	C06423	ko00061,ko00785,ko01100,ko01240
237.08	238.084	C12H14O5	[M-H]-	1-O-p-Cumaroylglycerol	Phenolic acids	Phenolic acids	106055-11-2	4297	2055.6	5926.1	7805.8	7981.3	7989.6	8007.6	11045	7602.5	--	--
197.05	198.053	C9H10O5	[M-H]-	Gallic Acid Ethyl Ester; Ethyl gallate	Tannins	Tannin	831-61-8	9	9	9	10740	8137.3	9625.1	7927.9	7939.7	3762.1	--	--
311.11	312.121	C15H20O7	[M-H]-	2-Acetyl-3-hydroxyphenyl-1-O-glucoside	Phenolic acids	Phenolic acids	-	8565.7	4497.7	4922.9	15110	13584	14677	7839.5	10212	5739.7	--	--
431.1	432.106	C21H20O10	[M-H]-	Kaempferol-7-O-rhamnoside	Flavonoids	Flavonols	20196-89-8	20208	26721	24310	16510	16143	7537.3	7559.3	9095.5	7219.2	--	--
301.04	302.043	C15H10O7	[M-H]-	Tricetin (5,7,3',4',5'-Pentahydroxyflavone)	Flavonoids	Flavones	520-31-0	18301	31675	26864	9116.6	8302.2	11928	7537.6	9756.7	7887.4	C10192	ko00941
108.01	109.02	C2H7NO2S	[M-H]-	2-Aminoethanesulfinic acid	Organic acids	Organic acids	300-84-5	8098.1	8856.8	9601.2	8406.1	7170.9	6046.4	7536.7	11258	7406.5	C00519	ko00430,ko01100
137.06	138.068	C8H10O2	[M-H]-	Tyrosol	Phenolic acids	Phenolic acids	501-94-0	11257	11525	17925	7004.9	12768	5309.6	7489.4	11469	8444.8	C06044	ko00350,ko01100
193.05	194.058	C10H10O4	[M-H]-	Ferulic acid	Phenolic acids	Phenolic acids	537-98-4	56597	54275	53414	46071	38462	39648	7487.3	6991	7752.3	C01494	ko00940,ko01100,ko01110
763.43	764.435	C41H64O13	[M-H]-	Oleanolic acid-3-O-xylosyl(1→3)glucuronide	Terpenoids	Triterpene Saponin	-	13585	14871	13276	5590.9	5521.2	6749.1	7277.9	17394	9087	--	--
401.14	402.153	C18H26O10	[M-H]-	Benzyl-(2''-O-xylosyl)glucoside	Phenolic acids	Phenolic acids	-	17015	19722	23899	10139	17753	10319	6684.4	5700.6	5276.5	--	--
291.2	292.204	C18H28O3	[M-H]-	12-Oxo-phytodienoic acid	Lipids	Free fatty acids	85551-10-6	1353.9	1307.7	1075.5	1336.3	1291.7	1261.7	6349.8	4922.5	5823.1	C01226	ko00592,ko01100,ko01110
165.06	166.063	C9H10O3	[M-H]-	Ethylparaben	Phenolic acids	Phenolic acids	120-47-8	6575.2	4178.8	5050	5200	6467.7	4238.5	6293.9	6178.7	4713	--	--
253.05	254.058	C15H10O4	[M-H]-	1-hydroxy-6-hydroxymethyl-anthraquinone	Quinones	Anthraquinone	-	19475	21704	21983	9	9	9	6168	8390.7	9178.9	--	--
255.03	256.037	C14H8O5	[M-H]-	1,2,4-Trihydroxyanthraquinone	Quinones	Anthraquinone	81-54-9	69587	62870	68329	25790	20703	25103	5982.4	5214.1	4469.3	C10395	--
251.04	252.042	C15H8O4	[M-H]-	Anthraquinone-2-carboxylic acid	Quinones	Anthraquinone	117-78-2	6036.8	8768.2	5803.7	8040	7474.2	6191.9	5789.1	7254.9	6481.7	--	--
237.06	238.063	C15H10O3	[M-H]-	2-hydroxy-3-methyl-anthraquinone	Quinones	Anthraquinone	-	10383	5515	4188.7	6730.5	6051.8	1910.7	5135.3	3898.4	3962.1	--	--
159.03	160.052	C10H8O2	[M-H]-	2,3-Dihydro-1,4-naphthoquinone	Quinones	Quinones	21545-31-3	6904.1	6369.9	7835.9	5775.7	5989.2	4876.8	4896.5	9444.5	3494.4	--	--
433.08	434.085	C20H18O11	[M-H]-	Quercetin-3-O-arabinoside (Guaijaverin)	Flavonoids	Flavonols	22255-13-6	18721	22706	19485	10034	11357	15090	4606	6135.7	4964	--	--
741.26	742.268	C34H46O18	[M-H]-	liriodendrin;Syringaresinol-di-O-glucoside	Lignans and Coumarins	Lignans	573-44-4	42710	40679	68414	12659	19797	22765	4414.5	5000.1	3499.1	--	--
441.37	440.365	C30H48O2	[M+H]+	Ursolaldehyde	Terpenoids	Triterpene	-	3492.5	3852.7	5195.2	4234.4	5973.2	5420.8	4319.6	3136.2	5713.5	--	--
285.24	286.251	C17H34O3	[M-H]-	3-Hydroxy-palmitic acid methyl ester	Lipids	Free fatty acids	51883-36-4	3211.6	4274.5	3847.9	3659.3	3927.6	4893.2	4287.1	6616	3995.9	C11849	--
171.14	172.146	C10H20O2	[M-H]-	Decanoic acid	Organic acids	Organic acids	334-48-5	5270.3	4806.7	3788	4641.4	6073.3	4736.2	4050.1	4231.9	4499	C01571	ko00061,ko01100
353.09	354.095	C16H18O9	[M-H]-	Neochlorogenic acid (5-O-Caffeoylquinic acid)	Phenolic acids	Phenolic acids	906-33-2	31227	33622	53565	62457	21470	9215.9	3844.5	10447	4378.1	C17147	--
665.21	666.222	C24H42O21	[M-H]-	D-Maltotetraose	Others	Saccharides and Alcohols	34612-38-9	15466	16581	20439	14571	22263	22520	3648	7091.7	9083.9	C02052	--
193.06	194.058	C10H10O4	[M-H]-	Isoferulic Acid	Phenolic acids	Phenolic acids	537-73-5	52400	73002	52123	48729	38835	36828	3390.9	7101.3	7155.8	C10470	--
187.13	188.141	C10H20O3	[M-H]-	10-Hydroxydecanoic acid	Lipids	Free fatty acids	1679-53-4	8494.5	9956.8	10769	6392	6935	5857.9	3356.4	7214.4	3975.7	C02774	--
213.19	214.193	C13H26O2	[M-H]-	Tridecanoic Acid	Lipids	Free fatty acids	638-53-9	2289.9	2636.7	3284.3	2807	3210.9	2681.2	2570.4	2845.4	2810.4	C17076	--
225.19	226.193	C14H26O2	[M-H]-	Myristoleic acid	Lipids	Free fatty acids	544-64-9	4007.4	2988.7	2549.9	2339.9	1531.6	1356.1	2414.5	2936.4	1533.8	C08322	--
229.14	230.152	C12H22O4	[M-H]-	Dodecanedioic aicd	Lipids	Free fatty acids	693-23-2	2584.1	2404.5	2366.5	2667.4	2449.7	1489.7	2118.6	6752.4	2494.7	C02678	--
253.22	254.225	C16H30O2	[M-H]-	Palmitoleic Acid	Lipids	Free fatty acids	373-49-9	4807.5	1950.3	2742.5	2318.9	3141.1	3040.3	1947.4	1997.8	3980.4	C08362	ko00061
645.13	646.138	C26H30O19	[M-H]-	2-O-Di-gallic acyl-Glucoside-Glucoside	Phenolic acids	Phenolic acids	-	5474.7	6258.5	5874.4	3208.2	4185.5	2406.5	1876.5	3425	5650.7	--	--
327.23	328.24	C22H32O2	[M-H]-	Cis-4,7,10,13,16,19-Docosahexaenoic Acid	Lipids	Free fatty acids	6217-54-5	1724.9	2332.7	2380.9	1694.4	928.33	1330	1714.3	2100.2	2516.9	C06429	ko01040
665.21	666.222	C24H42O21	[M-H]-	Stachyose	Others	Saccharides and Alcohols	470-55-3	9	9	9	12022	11457	12364	1453.7	3112.9	2847.7	C01613	ko00052,ko01100
667.15	668.159	C29H32O18	[M-H]-	Quercetin-3-O-(6''-acetyl)glucosyl-(1→3)-Galactoside	Flavonoids	Flavonols	-	8790.5	10879	8828.4	4936.2	4102.3	1541	815.26	1016.4	1933.8	--	--
106	105.043	C3H7NO3	[M+H]+	L-Serine	Amino acids and derivatives	Amino acids and derivatives	56-45-1	3448400	3336100	2715200	1967400	1650900	1837000	9	9	9	C00065	ko00260,ko00261,ko00270,ko00460,ko00564,ko00600,ko00630,ko00920,ko00970,ko01100,ko01110,ko01200,ko01230,ko01240,ko02010
153.06	154.063	C8H10O3	[M-H]-	Hydroxytyrosol	Phenolic acids	Phenolic acids	10597-60-1	8624.7	4106.4	5959.4	5822.8	4726.5	3539.2	9	9	9	--	--
165.02	166.027	C8H6O4	[M-H]-	5,7-Dihydroxy-1(3H)-isobenzofuranone	Phenolic acids	Phenolic acids	27979-58-4	107080	167420	88856	58858	97925	90295	9	9	9	--	--
167.07	166.063	C9H10O3	[M+H]+	Paeonol	Phenolic acids	Phenolic acids	552-41-0	9	9	9	71235	86076	79153	9	9	9	C10712	--
239.09	238.084	C12H14O5	[M+H]+	1-(2,4,5-Trimethoxyphenyl)-1,2-propanedione	Phenolic acids	Phenolic acids	2020-84-0	128110	123910	106180	158880	100890	135660	9	9	9	--	--
303.05	302.043	C15H10O7	[M+H]+	Quercetin	Flavonoids	Flavonols	117-39-5	110340	99044	112860	128030	149470	208440	9	9	9	C00389	ko00941,ko00944,ko01100,ko01110
301.04	302.043	C15H10O7	[M-H]-	Isoetin (5,7,2',4',5'-Pentahydroxyflavone)	Flavonoids	Flavones	1621-84-7	12319	18548	20730	4783	7268.5	7336.1	9	9	9	C10079	--
303.05	302.043	C15H10O7	[M+H]+	Robinetin	Flavonoids	Flavonols	490-31-3	783730	1111900	1112800	261300	176240	321970	9	9	9	C10177	--
321.1	320.09	C16H16O7	[M+H]+	Trans-5-O-(p-Coumaroyl)shikimate	Phenolic acids	Phenolic acids	-	155810	131880	104880	9	9	9	9	9	9	C02947	ko00940,ko00941,ko00945,ko01100,ko01110
353.09	354.095	C16H18O9	[M-H]-	Chlorogenic acid (3-O-Caffeoylquinic acid)	Phenolic acids	Phenolic acids	327-97-9	31370	33243	50303	65925	13519	7118.1	9	9	9	C00852	ko00940,ko00941,ko00945,ko01110
355.12	354.11	C20H18O6	[M+H]+	8-Prenylkaempferol	Flavonoids	Flavonols	28610-31-3	9	9	9	111940	100660	111840	9	9	9	--	--
359.08	360.084	C18H16O8	[M-H]-	Rosmarinic acid	Phenolic acids	Phenolic acids	537-15-5	268750	435360	241000	593190	786840	719720	9	9	9	C01850	ko00350,ko01100
399.09	400.101	C17H20O11	[M-H]-	Sinapoylglucuronic acid	Phenolic acids	Phenolic acids	-	33868	26110	30877	19336	30003	18964	9	9	9	--	--
399.11	400.116	C21H20O8	[M-H]-	1-O-Caffeoyl-3-O-p-coumaroylglycerol	Lipids	Glycerol ester	-	13653	16098	16503	5335.4	13420	6322.6	9	9	9	--	--
417.1	416.111	C21H20O9	[M+H]+	Chrysin-5-O-glucoside (Toringin)	Flavonoids	Flavones	1329-10-8	1460400	1530100	1653500	1373700	1724900	1751500	9	9	9	--	--
431.1	432.106	C21H20O10	[M-H]-	Genistein-7-O-Glucoside (Genistin)	Flavonoids	Isoflavones	529-59-9	327330	358980	323690	58073	63406	59592	9	9	9	C09126	ko00943
433.11	433.113	C21H21O10+	[M]+	Peonidin-3-O-arabinoside	Flavonoids	Anthocyanidins	-	281370	232860	260500	95217	79925	84159	9	9	9	--	--
447.09	448.101	C21H20O11	[M-H]-	Cimicifugic acid A	Phenolic acids	Phenolic acids	205114-65-4	28917	33927	33166	10571	6392.3	10539	9	9	9	--	--
457.08	458.085	C22H18O11	[M-H]-	Caffeoyl-p-coumaroyltartaric acid	Phenolic acids	Phenolic acids	-	63566	59277	66397	65494	40378	65721	9	9	9	--	--
461.15	462.153	C23H26O10	[M-H]-	Desmethylagrimonolide-6-O-glucoside	Phenolic acids	Phenolic acids	1257408-55-1	9	9	9	72411	64031	59106	9	9	9	--	--
465.1	464.095	C21H20O12	[M+H]+	Isoquercitrin	Flavonoids	Flavones	21637-25-2	2924900	3140200	3696700	1788400	2513600	2867200	9	9	9	--	--
481.13	480.127	C22H24O12	[M+H]+	3',5',5,7-Tetrahydroxy-4'-methoxyflavanone-3'-O-glucoside	Flavonoids	Flavones	-	742050	1223300	1044100	700770	627560	340330	9	9	9	--	--
507.15	506.142	C24H26O12	[M+H]+	Eupatilin-7-O-glucoside	Flavonoids	Flavones	-	828790	862610	932860	233970	373290	273990	9	9	9	--	--
519.19	520.194	C26H32O11	[M-H]-	Pinoresinol-4-O-glucoside	Lignans and Coumarins	Lignans	41607-20-9	93687	85904	199920	109350	131020	114270	9	9	9	C17529	--
535.14	535.145	C25H27O13+	[M]+	Malvidin-3-O-(6''-O-acetyl)glucoside	Flavonoids	Anthocyanidins	-	142920	114610	161790	182200	230580	191310	9	9	9	--	--
549.2	550.204	C27H34O12	[M-H]-	5'-Methoxymatairesinoside	Lignans and Coumarins	Lignans	1691201-82-7	255480	245310	256300	79678	81932	83606	9	9	9	--	--
583.2	582.195	C27H34O14	[M+H]+	Naringin Dihydrochalcone	Flavonoids	Chalcones	18916-17-1	374840	209200	155760	231180	183270	89793	9	9	9	--	--
625.18	625.176	C28H33O16+	[M]+	Petunidin-3-O-rutinoside	Flavonoids	Anthocyanidins	-	136180	154380	150980	73643	103330	108430	9	9	9	--	--
641.17	640.163	C28H32O17	[M+H]+	Isorhamnetin-3,7-O-diglucoside	Flavonoids	Flavonols	6758-51-6	466410	627160	815200	385110	414970	381830	9	9	9	--	--
727.17	726.164	C31H34O20	[M+H]+	isorhamnetin-3-O-(6''-malonylglucoside)-7-O-glucoside	Flavonoids	Flavonols	-	231430	255860	199290	142230	113900	113160	9	9	9	--	--
757.22	756.211	C33H40O20	[M+H]+	Alcesefoliside	Flavonoids	Flavones	124151-38-8	66046	37318	48262	19272	29900	10097	9	9	9	--	--
757.22	757.219	C33H41O20+	[M]+	Cyanidin-3-O-(2''-O-glucosyl)rutinoside	Flavonoids	Anthocyanidins	-	69537	43348	67044	9	9	9	9	9	9	--	--
785.23	786.238	C38H42O18	[M-H]-	4-O-(6'-O-Glucosylcaffeoylglucosylferuloyl)-4-hydroxybenzyl alcohol	Phenolic acids	Phenolic acids	-	13044	12644	9876.3	3884	4291.3	4990.2	9	9	9	--	--

## Sheet: Table S4
TABLE S4 | Overview of differential metabolites accumulated in S1 vs. S2.
Compounds	Class I	Class II	S1-1	S1-2	S1-3	S2-1	S2-2	S2-3	Fold Change	Log2FC	Type
Methyl 3-aminopropanoate	Amino acids and derivatives	Amino acids and derivatives	29095000	28171000	28466000	9221800	10003000	9922900	0.339986	-1.55645	down
γ-Aminobutyric acid	Organic acids	Organic acids	2136400	1948000	1753300	1023100	1008400	877470	0.498308	-1.00489	down
2-Aminoisobutyric acid	Organic acids	Organic acids	356880	347630	296530	158780	165060	169560	0.492887	-1.02067	down
N,N-Dimethylglycine	Amino acids and derivatives	Amino acids and derivatives	3225300	3024100	2820500	1088800	1189700	1162300	0.379365	-1.39834	down
Choline	Alkaloids	Alkaloids	1522600	1524200	1391100	499350	500680	513390	0.341022	-1.55206	down
3-Hydroxybutyric acid	Organic acids	Organic acids	130290	209960	205230	9	9	9	4.94977e-05	-14.3023	down
Malonic acid	Organic acids	Organic acids	173610	201670	187960	9	9	9	4.79369e-05	-14.3485	down
Cytosine	Nucleotides and derivatives	Nucleotides and derivatives	808900	876120	791150	316180	263480	265740	0.341414	-1.5504	down
Indole	Alkaloids	Plumerane	5289700	5040600	5386700	2356900	2571000	2457800	0.469918	-1.08952	down
Methylmalonic acid	Organic acids	Organic acids	1870000	2131200	2339100	951100	978920	945740	0.453568	-1.14061	down
Succinic acid	Organic acids	Organic acids	36506000	39908000	44720000	18766000	18051000	17748000	0.450452	-1.15056	down
Aminomalonic acid	Organic acids	Organic acids	1189400	1401800	1481200	597280	576920	609880	0.438091	-1.1907	down
L-Homoserine	Organic acids	Organic acids	5247200	5087600	4644800	2652500	2331900	2454700	0.496615	-1.0098	down
N-Benzylmethylene isomethylamine	Alkaloids	Alkaloids	1677100	1513800	1780900	737250	816240	867220	0.486888	-1.03834	down
Benzoic acid	Phenolic acids	Phenolic acids	2438100	2575800	2294800	717980	577030	515230	0.247683	-2.01343	down
2-Picolinic acid	Organic acids	Organic acids	37370	19260	30761	9	9	9	0.000308956	-11.6603	down
Thymine	Nucleotides and derivatives	Nucleotides and derivatives	241560	293740	303130	57546	69755	62955	0.226919	-2.13975	down
4-Hydroxy-2,5-dimethyl-3(2H)furanone	Others	Others	3191.8	4853.5	4357.5	21439	36527	37801	7.7214	2.94886	up
3-Methyl-2-oxopentanoic acid	Organic acids	Organic acids	9208.3	7575	11085	9	9	9	0.000968843	-10.0114	down
6-Deoxyfagomine	Alkaloids	Piperidine alkaloids	6762200	7503600	6982400	3315500	3387300	3222600	0.467117	-1.09814	down
L-Norleucine	Amino acids and derivatives	Amino acids and derivatives	523430	513420	541400	231640	269230	236080	0.466941	-1.09869	down
L-Leucine	Amino acids and derivatives	Amino acids and derivatives	2571900	2910200	2492900	1200500	1181100	1120500	0.439135	-1.18726	down
L-Isoleucine	Amino acids and derivatives	Amino acids and derivatives	2071600	2324900	2292300	1014800	1084400	1038900	0.469157	-1.09186	down
3-Ureidopropionic Acid	Organic acids	Organic acids	413510	482070	510990	98697	82044	82805	0.187368	-2.41605	down
L-Asparagine	Amino acids and derivatives	Amino acids and derivatives	8178600	7053800	6510900	1376700	1125000	1143500	0.167647	-2.5765	down
2-Hydroxyisocaproic acid	Organic acids	Organic acids	53796	59735	65540	9	9	9	0.000150778	-12.6953	down
L-Ornithine	Amino acids and derivatives	Amino acids and derivatives	965650	861780	810610	170540	164140	165460	0.189588	-2.39906	down
2-Aminopurine	Nucleotides and derivatives	Nucleotides and derivatives	12145000	11870000	13178000	2157600	2355800	2128200	0.178571	-2.48543	down
Adenine	Nucleotides and derivatives	Nucleotides and derivatives	15468000	16865000	16908000	7912400	8357800	7376300	0.48022	-1.05823	down
4-Hydroxybenzoic acid	Phenolic acids	Phenolic acids	3928300	3741700	3887000	679010	694310	529420	0.16464	-2.60262	down
Protocatechualdehyde	Phenolic acids	Phenolic acids	2582600	2489500	2703400	484580	485210	407060	0.177075	-2.49756	down
5-Hydroxymethyl-2-furancarboxylic acid	Organic acids	Organic acids	9	9	9	18974	32045	18687	2581.7	11.3341	up
cis-3-Hexenyl acetate	Lipids	Free fatty acids	9	9	9	4853200	5476400	5015100	568322	19.1163	up
4-Methyl-5-thiazoleethanol	Others	Others	66048	71631	75957	12861	18862	18063	0.233041	-2.10134	down
Spermidine	Alkaloids	Phenolamine	2668400	2721000	2424000	7684200	8170200	8464000	3.1124	1.63803	up
4-Hydroxymandelonitrile	Alkaloids	Phenolamine	5329000	6067600	6081400	3008800	2936100	2708700	0.495114	-1.01417	down
L-Tartaric acid	Organic acids	Organic acids	33532	27769	22482	79133	57946	65083	2.41292	1.27078	up
D-Ribose	Others	Saccharides and Alcohols	19600	22657	23745	8823.7	8458.9	10135	0.415406	-1.26741	down
Isoguanine	Nucleotides and derivatives	Nucleotides and derivatives	634280	604170	429780	287450	318320	226250	0.498744	-1.00363	down
Guanine	Nucleotides and derivatives	Nucleotides and derivatives	3478200	3686600	3597500	1145100	1075000	1096900	0.308205	-1.69804	down
2,4-Dihydroxybenzoic acid	Phenolic acids	Phenolic acids	168400	178630	166920	547100	611660	550040	3.32484	1.73328	up
2,3-Dihydroxybenzoic Acid	Phenolic acids	Phenolic acids	221730	276290	191900	351850	733520	502810	2.30198	1.20287	up
L-Histidine	Amino acids and derivatives	Amino acids and derivatives	5061900	5152400	5377000	2202500	2373400	2347600	0.444062	-1.17117	down
L-Homomethionine	Amino acids and derivatives	Amino acids and derivatives	4640000	5408800	5306400	10746000	12921000	13702000	2.43364	1.28311	up
p-Coumaric acid	Phenolic acids	Phenolic acids	732290	878940	876880	236140	173050	118770	0.212193	-2.23655	down
Caffeic aldehyde	Phenolic acids	Phenolic acids	774490	677850	1217100	9	9	9	1.01145e-05	-16.5932	down
2-Hydroxycinnamic acid	Organic acids	Organic acids	11033000	12010000	11208000	1693200	1825200	1769900	0.154398	-2.69527	down
α-Hydroxycinnamic Acid	Phenolic acids	Phenolic acids	7896600	8657900	8737900	1323100	1428200	1336300	0.161614	-2.62938	down
2-(Formylamino)benzoic acid	Phenolic acids	Phenolic acids	1758800	1852500	1792100	293430	301840	291310	0.164078	-2.60754	down
L-Methionine Sulfoxide	Amino acids and derivatives	Amino acids and derivatives	234260	497200	409230	1089700	1162800	1110100	2.94786	1.55967	up
L-Phenylalanine	Amino acids and derivatives	Amino acids and derivatives	714620	664100	682240	309620	351370	322250	0.477079	-1.0677	down
4'-Hydroxy-3'-methoxyacetophenone (Acetovanillone)	Phenolic acids	Phenolic acids	739110	742710	719760	1785900	1551400	1603400	2.24416	1.16618	up
Paeonol	Phenolic acids	Phenolic acids	9	9	9	71235	86076	79153	8757.93	13.0964	up
2,6-Dimethoxybenzaldehyde	Phenolic acids	Phenolic acids	33072	40094	36018	9	9	9	0.000247289	-11.9815	down
DL-3-Phenyllactic acid	Organic acids	Organic acids	48423	46814	41570	9	9	9	0.000197358	-12.3069	down
3-(4-Hydroxyphenyl)-propionic acid	Phenolic acids	Phenolic acids	48884	49129	57135	9	9	9	0.000174027	-12.4884	down
6-Methylmercaptopurine	Nucleotides and derivatives	Nucleotides and derivatives	2611500	2613000	2720200	1166800	1218600	1151600	0.445202	-1.16747	down
Gallacetophenone	Phenolic acids	Phenolic acids	811050	1028500	609250	340540	240350	384860	0.394377	-1.34235	down
Vanillic acid	Phenolic acids	Phenolic acids	62320	76693	82758	4322.3	3993.3	8351.5	0.0751546	-3.734	down
N-α-Acetyl-L-ornithine	Amino acids and derivatives	Amino acids and derivatives	1422500	1458600	1405600	647200	667770	658180	0.460296	-1.11937	down
L-Citrulline	Amino acids and derivatives	Amino acids and derivatives	15726000	14719000	12716000	6840800	5779000	6149900	0.434876	-1.20132	down
7-Methoxycoumarin	Lignans and Coumarins	Coumarins	509900	626110	518310	4153700	3275500	3651900	6.69828	2.74379	up
3,7-Dihydroxychromen-4-one	Others	Others	9	9	9	187830	187970	163740	19983	14.2865	up
4,5,6-Trihydroxy-2-oxohexanoic acid	Organic acids	Organic acids	5862.4	8628.5	11097	22433	16070	23902	2.43885	1.2862	up
5-Acetylsalicylic acid	Phenolic acids	Phenolic acids	160600	115840	198630	299930	363110	334330	2.09942	1.06999	up
3,4-Dimethoxybenzoic acid; Veratric acid	Phenolic acids	Phenolic acids	106150	120670	121180	37693	41004	25786	0.300239	-1.73582	down
Homovanillic acid; 4-Hydroxy-3-methoxyphenylacetic acid	Phenolic acids	Phenolic acids	75102	64433	85005	27962	25793	27305	0.361005	-1.46991	down
(S)-2-Hydroxy-3-(4-Hydroxyphenyl)Propanoic Acid	Phenolic acids	Phenolic acids	13170	14569	14241	9	9	9	0.000643163	-10.6025	down
3-amino-2-naphthoic acid	Alkaloids	Alkaloids	2305200	2408200	2268500	859510	1054900	907220	0.404135	-1.30709	down
N6-Acetyl-L-lysine	Amino acids and derivatives	Amino acids and derivatives	502230	539050	595370	219720	223910	277730	0.440754	-1.18195	down
Arginine methyl ester	Amino acids and derivatives	Amino acids and derivatives	1353400	1261100	1203100	560510	591580	515590	0.43684	-1.19482	down
Homoarginine	Amino acids and derivatives	Amino acids and derivatives	288440	332240	270880	148790	130840	161050	0.49428	-1.0166	down
N-Monomethyl-L-arginine	Amino acids and derivatives	Amino acids and derivatives	1358100	1252100	1165500	529400	568730	552840	0.437262	-1.19343	down
N-Acetylisatin	Alkaloids	Plumerane	39892	35466	33721	79728	79944	75161	2.15287	1.10626	up
7-Methoxy-4-Methylcoumarin	Lignans and Coumarins	Coumarins	9	9	9	54520	71494	76160	7487.93	12.8704	up
2,6-Diaminooimelic acid	Amino acids and derivatives	Amino acids and derivatives	854380	835030	682980	226030	210980	207810	0.271802	-1.87937	down
Scopoletin (7-Hydroxy-6-methoxycoumarin)	Lignans and Coumarins	Coumarins	1942400	2388700	2145500	9077600	10133000	9881000	4.4918	2.16729	up
Sarisan	Others	Others	9	9	9	191170	216630	189340	22116.3	14.4328	up
β-Lonone	Terpenoids	Monoterpenoids	161940	176000	157450	1593100	1661400	1657400	9.91522	3.30964	up
Gentioflavin	Alkaloids	Pyridine alkaloids	9	9	9	37284	43343	33789	4237.63	12.049	up
Dimethyl phthalate	Phenolic acids	Phenolic acids	527840	508240	428760	174850	168030	295120	0.435542	-1.19911	down
Vanillin acetate	Phenolic acids	Phenolic acids	1036900	1167300	995710	177270	288200	233720	0.218503	-2.19427	down
Gallic Acid Ethyl Ester; Ethyl gallate	Tannins	Tannin	9	9	9	10740	8137.3	9625.1	1055.64	10.0439	up
NG,NG-Dimethyl-L-arginine	Amino acids and derivatives	Amino acids and derivatives	795230	830600	686620	289520	327540	314740	0.402949	-1.31133	down
L-Tryptophan	Amino acids and derivatives	Amino acids and derivatives	4260000	4453500	4306200	1512900	1594600	1494200	0.353441	-1.50046	down
5,7-Dimethoxycoumarin (Limettin)(Citropten)	Lignans and Coumarins	Coumarins	41356	60268	55666	226170	208090	206050	4.07089	2.02534	up
Ferulic acid methyl ester	Phenolic acids	Phenolic acids	736780	757030	834630	277100	271230	298050	0.363497	-1.45999	down
3,4-Dimethoxycinnamic acid	Phenolic acids	Phenolic acids	150100	157950	151010	49931	52062	50783	0.332802	-1.58726	down
Asarone	Phenolic acids	Phenolic acids	29679	27164	19589	51564	51734	54077	2.05902	1.04196	up
δ-Tridecalactone	Lipids	Glycerol ester	41627	48697	26464	82003	61932	102890	2.11344	1.0796	up
1-Hydroxyanthraquinone	Quinones	Anthraquinone	60483	42340	58556	19547	32910	24339	0.475874	-1.07135	down
3-Hydroxy-1-(4-hydroxy-3,5-dimethoxyphenyl)propan-1-one	Phenolic acids	Phenolic acids	836350	872940	938930	2515800	2379700	2283000	2.71069	1.43866	up
2'-Deoxycytidine	Nucleotides and derivatives	Nucleotides and derivatives	21181	30546	22863	42220	59852	57361	2.13746	1.0959	up
Benzyl salicylate	Phenolic acids	Phenolic acids	484410	478950	595890	3317200	3867200	3833200	7.06596	2.82089	up
Stilbostemin B	Phenolic acids	Phenolic acids	1070500	1123500	1065700	3279500	3939200	3579900	3.31276	1.72803	up
L-Valyl-L-Leucine	Amino acids and derivatives	Amino acids and derivatives	249430	292150	248400	112320	95848	101870	0.392463	-1.34937	down
L-Lysine-Butanoic Acid	Amino acids and derivatives	Amino acids and derivatives	1705500	1835200	1470300	850350	622640	848140	0.463207	-1.11027	down
anthraquinone-2-aldehyde	Quinones	Anthraquinone	180140	165900	189500	461920	412560	431840	2.43926	1.28644	up
β-Lapachone	Quinones	Quinones	224140	228100	275990	557260	514730	505880	2.16672	1.11551	up
Alpha-Lapachone	Quinones	Quinones	219120	244890	312380	571560	557960	531130	2.13894	1.09689	up
Cytarabine	Nucleotides and derivatives	Nucleotides and derivatives	928220	1113500	934850	536170	429300	463500	0.480073	-1.05868	down
β-Pseudouridine	Nucleotides and derivatives	Nucleotides and derivatives	202550	218800	187900	31174	34087	41696	0.175555	-2.51	down
Uridine	Nucleotides and derivatives	Nucleotides and derivatives	1661400	1606800	1589400	257540	289610	325450	0.179636	-2.47685	down
Hydroxyindesteolide	Others	Others	167540	221540	182410	401280	425890	440520	2.21822	1.1494	up
2'-Deoxyadenosine	Nucleotides and derivatives	Nucleotides and derivatives	1302300	1356800	1219200	379720	400690	411460	0.307318	-1.7022	down
5-methoxyflavone	Flavonoids	Flavones	432400	428460	382470	1102600	1224200	1221400	2.85379	1.51288	up
3,4'-Dihydroxyflavone	Flavonoids	Flavones	9	9	9	211570	170700	199570	21549.6	14.3954	up
5,7-Dihydroxy-4-Phenylcoumarin	Lignans and Coumarins	Coumarins	186550	228200	211220	1689000	1595300	1418600	7.51298	2.90939	up
1-hydroxy-6-hydroxymethyl-anthraquinone	Quinones	Anthraquinone	19475	21704	21983	9	9	9	0.000427472	-11.1919	down
Chrysophanol	Quinones	Anthraquinone	29270	39599	31735	203650	180040	217400	5.97481	2.57889	up
2-Methylquinizarin	Quinones	Anthraquinone	50438	63834	53325	157930	157400	158040	2.82445	1.49797	up
1,2,4-Trihydroxyanthraquinone	Quinones	Anthraquinone	69587	62870	68329	25790	20703	25103	0.356579	-1.48771	down
Pinocembrin (Dihydrochrysin)	Flavonoids	Flavanones	11501	13512	11223	9	9	9	0.000745115	-10.3902	down
Glycyl-tryptophan	Amino acids and derivatives	Amino acids and derivatives	570850	577160	649360	261440	288550	259350	0.450291	-1.15107	down
Abscisic acid	Organic acids	Organic acids	33985	38844	36317	18685	18303	16840	0.493174	-1.01983	down
L-Valyl-L-Phenylalanine	Amino acids and derivatives	Amino acids and derivatives	105370	97432	112600	37867	56351	62445	0.496709	-1.00953	down
S-Ribosyl-L-homocysteine	Amino acids and derivatives	Amino acids and derivatives	659240	679960	798410	100480	112080	97483	0.145042	-2.78546	down
Vidarabine	Others	Others	3358000	3124300	3331600	674730	660650	638520	0.201133	-2.31378	down
Adenosine	Nucleotides and derivatives	Nucleotides and derivatives	3853500	3905600	3825200	688470	749610	723800	0.186622	-2.42181	down
3',4',7-Trihydroxyflavone	Flavonoids	Flavones	9	9	9	89223	42854	43005	6484.52	12.6628	up
Echinatin	Flavonoids	Chalcones	124340	186590	118860	342200	570820	433470	3.1329	1.6475	up
Naringenin chalcone; 2',4,4',6'-Tetrahydroxychalcone	Flavonoids	Chalcones	9113400	9212900	9289400	2496200	2377800	2424100	0.264274	-1.9199	down
Pinobanksin	Flavonoids	Flavanonols	4319500	4026800	4129700	678270	841510	812720	0.186959	-2.41921	down
Naringenin (5,7,4'-Trihydroxyflavanone)	Flavonoids	Flavanones	3067700	3114300	3344300	556990	548800	700710	0.189633	-2.39872	down
Butin	Flavonoids	Flavanones	8761200	8562500	9141000	2456900	2384600	2427100	0.274653	-1.86432	down
Epiafzelechin	Flavonoids	Flavanols	1473700	1364800	1516100	712050	836160	619420	0.497779	-1.00642	down
L-Saccharopine	Amino acids and derivatives	Amino acids and derivatives	12939	9726.3	17323	5731	6448.1	7041.3	0.480651	-1.05694	down
α-Linolenic Acid	Lipids	Free fatty acids	36037000	41902000	40649000	15701000	18542000	17288000	0.434538	-1.20245	down
Crepenynic acid	Lipids	Free fatty acids	180920	158330	184550	78634	85140	80799	0.466921	-1.09875	down
Punicic acid (9Z,11E,13Z-octadecatrienoic acid)	Lipids	Free fatty acids	17264000	17152000	17775000	3149900	3303600	3193900	0.184848	-2.43559	down
γ-Linolenic Acid	Lipids	Free fatty acids	141700	177160	176860	64326	62959	58068	0.373907	-1.41925	down
(9Z,11E)-Octadecadienoic acid	Lipids	Free fatty acids	27920	24842	20951	10756	11374	10177	0.438281	-1.19007	down
Linoleic acid	Lipids	Free fatty acids	12396000	14179000	14402000	4712800	4774400	5678700	0.370108	-1.43398	down
N6-methyladenosine	Nucleotides and derivatives	Nucleotides and derivatives	298570	343390	309660	65809	89797	72459	0.23966	-2.06094	down
Crotonoside; 2-Hydroxyadenosine	Nucleotides and derivatives	Nucleotides and derivatives	43160000	42804000	40424000	18924000	21247000	19833000	0.47476	-1.07473	down
Zeaxanthin	Terpenoids	Tetraterpene	660270	624290	609940	243240	255170	267170	0.404107	-1.30719	down
3,5,7,2'-Tetrahydroxyflavone; Datiscetin	Flavonoids	Flavones	872440	1115700	1007500	204520	185790	199160	0.196776	-2.34537	down
6-Hydroxy-Emodin	Quinones	Anthraquinone	843630	979720	1007100	191530	211710	206120	0.215287	-2.21566	down
Kaempferol (3,5,7,4'-Tetrahydroxyflavone)	Flavonoids	Flavonols	1796100	2006400	2088700	426000	432190	454340	0.222795	-2.16621	down
7-O-Methylnaringenin	Flavonoids	Flavanones	11549	8933.9	10530	9	9	9	0.000870605	-10.1657	down
2-Hydroxy-2,3-dihydrogenistein	Flavonoids	Isoflavones	15237000	15975000	14363000	1128200	949590	1103900	0.0698122	-3.84038	down
Eriodictyol (5,7,3',4'-Tetrahydroxyflavanone)	Flavonoids	Flavanones	9	9	9	20982	19846	12805	1986.41	10.9559	up
Aromadendrin (Dihydrokaempferol)	Flavonoids	Flavanonols	3539800	3936000	3977700	269870	253760	278440	0.0700284	-3.83592	down
2,6,7,4'-Tetrahydroxyisoflavanone	Flavonoids	Dihydroisoflavones	6404400	6464500	6007300	1519300	1760000	1872200	0.27291	-1.8735	down
9,16-Dihydroxypalmitic acid	Lipids	Free fatty acids	2198800	2340200	2340000	514990	549690	556970	0.235739	-2.08474	down
10,16-Dihydroxypalmitic acid	Lipids	Free fatty acids	141090	131680	142420	32776	38537	29606	0.243067	-2.04057	down
Methyl linolenate	Lipids	Free fatty acids	62654	66820	69974	13847	12177	15633	0.208861	-2.25938	down
13-KODE; (9Z,11E)-13-Oxooctadeca-9,11-dienoic acid	Lipids	Free fatty acids	7412.9	10890	10476	1264	3463.2	2615.4	0.255138	-1.97065	down
13S-Hydroxy-9Z,11E,15Z-octadecatrienoic acid	Lipids	Free fatty acids	837010	881150	864870	15210	19713	16488	0.0199034	-5.65084	down
9-Oxo-10E,12Z-octadecadienoic acid	Lipids	Free fatty acids	12859	15997	17633	4332.4	8929.5	7795.8	0.452961	-1.14254	down
17-Hydroxylinolenic acid	Lipids	Free fatty acids	127810	143120	148680	52672	57436	52153	0.386695	-1.37073	down
9-Oxo-12Z-Octadecenoic acid	Lipids	Free fatty acids	51894	56908	49265	9	9	9	0.000170814	-12.5153	down
Crocetin dialdehyde	Others	Others	72339	73908	68862	9	9	9	0.000125518	-12.9598	down
12,13-Epoxy-9-Octadecenoic Acid	Lipids	Free fatty acids	18684	21290	20749	5717	9107.9	7521.4	0.368004	-1.44221	down
9S-Hydroxy-10E,12Z-octadecadienoic acid	Lipids	Free fatty acids	1189300	1283800	1288400	103570	117710	111570	0.0884886	-3.49836	down
13(S)-HODE;13(S)-Hydroxyoctadeca-9Z,11E-dienoic acid	Lipids	Free fatty acids	1244200	1297900	1284700	115690	127230	120600	0.0949932	-3.39603	down
9(10)-EpOME;(9R,10S)-(12Z)-9,10-Epoxyoctadecenoic acid	Lipids	Free fatty acids	25735	28352	29823	10524	10635	11336	0.38726	-1.36863	down
Picein (4-Acetylphenyl-glucoside)	Phenolic acids	Phenolic acids	121760	129730	116580	283780	240890	274480	2.17119	1.11849	up
Ricinoleic acid	Lipids	Free fatty acids	165910	166390	172180	66014	73274	68548	0.411981	-1.27935	down
1-Eicosanol	Lipids	Free fatty acids	145120	147880	147550	65155	63636	57327	0.422467	-1.24309	down
6-Hydroxyrhein	Quinones	Anthraquinone	32306	25941	29194	9421	8704.2	11105	0.334285	-1.58085	down
Diosmetin (5,7,3'-Trihydroxy-4'-methoxyflavone)	Flavonoids	Flavones	16377	22845	18624	5574.6	6096.1	4384.1	0.277544	-1.84921	down
Pratensein	Flavonoids	Isoflavones	24985	38542	50817	9	9	9	0.00023613	-12.0481	down
Salicylic acid-2-O-glucoside	Phenolic acids	Phenolic acids	1577400	1404700	1508800	609790	631470	644100	0.419818	-1.25216	down
4-Hydroxybenzoyl glucose	Phenolic acids	Phenolic acids	2527900	3071800	2960100	949790	1067800	1055800	0.359049	-1.47775	down
1-O-Salicyloyl-β-D-glucose	Phenolic acids	Phenolic acids	640330	583850	641070	186380	241940	208680	0.341509	-1.55	down
Isoetin (5,7,2',4',5'-Pentahydroxyflavone)	Flavonoids	Flavones	12319	18548	20730	4783	7268.5	7336.1	0.375751	-1.41215	down
Robinetin	Flavonoids	Flavonols	783730	1111900	1112800	261300	176240	321970	0.252461	-1.98587	down
Morin	Flavonoids	Flavonols	360680	484980	486550	194010	180720	169540	0.408547	-1.29143	down
Tricetin (5,7,3',4',5'-Pentahydroxyflavone)	Flavonoids	Flavones	18301	31675	26864	9116.6	8302.2	11928	0.381921	-1.38865	down
3-methoxy-5-hydroxy-1-O-β-D-glucopyranoside	Phenolic acids	Phenolic acids	9	9	9	71459	62284	75734	7758.41	12.9215	up
2',7-Dihydroxy-3',4'-dimethoxyisoflavan	Flavonoids	Isoflavones	447720	504610	521340	174810	136510	145640	0.310083	-1.68927	down
1-Monomyristin	Lipids	Free fatty acids	15700	23621	14338	5776	11266	7857.3	0.464028	-1.10771	down
5,7,3',4',5'-Pentahydroxydihydroflavone	Flavonoids	Flavanones	18505	19774	20617	9663.6	5324.8	5537.8	0.348516	-1.5207	down
13S-Hydroperoxy-9Z,11E-octadecadienoic acid	Lipids	Free fatty acids	112390	122270	118070	46412	48070	47573	0.40273	-1.31211	down
2-Acetyl-3-hydroxyphenyl-1-O-glucoside	Phenolic acids	Phenolic acids	8565.7	4497.7	4922.9	15110	13584	14677	2.41134	1.26983	up
9-Hydroxy-13-oxo-10-octadecenoic Acid	Lipids	Free fatty acids	33920	31973	27688	13691	12009	11943	0.40225	-1.31383	down
Hydroxy ricinoleic acid	Lipids	Free fatty acids	28372	26827	32804	11329	11763	8906.9	0.363611	-1.45953	down
Isorhamnetin	Flavonoids	Flavonols	147990	158720	166340	66279	65783	65273	0.417155	-1.26135	down
Tamarixetin (3,3',5,7-Tetrahydroxy-4'-Methoxyflavone)	Flavonoids	Flavonols	125830	115160	122830	52051	54074	51106	0.432167	-1.21034	down
5-(2-Hydroxyethyl)-2-O-glucosylphenol	Phenolic acids	Phenolic acids	201480	199410	171810	98801	99439	80774	0.487191	-1.03744	down
4-Hydroxysphinganine	Lipids	Sphingolipids	61097	60596	53730	152700	156350	145490	2.59111	1.37357	up
Trans-5-O-(p-Coumaroyl)shikimate	Phenolic acids	Phenolic acids	155810	131880	104880	9	9	9	6.87775e-05	-13.8277	down
Uridine 5'-monophosphate	Nucleotides and derivatives	Nucleotides and derivatives	1875200	1827700	1653900	442240	437150	559600	0.268629	-1.89631	down
Ethyl 9-Hydroxy-10,12-octadecadienoic acid	Lipids	Free fatty acids	82428	90675	95673	197550	200260	174520	2.12939	1.09044	up
p-Coumaric acid-4-O-glucoside	Phenolic acids	Phenolic acids	1292700	1220000	1302000	568730	598840	489530	0.434399	-1.20291	down
Phenylpropionic acid-O-β-D-glucopyranoside	Phenolic acids	Phenolic acids	129200	155520	134260	40736	36371	45085	0.291642	-1.77773	down
Rutinose	Others	Saccharides and Alcohols	10669	13749	14199	124150	109420	134750	9.53777	3.25365	up
Decursinol angelate	Others	Others	2317000	2463000	2259200	1106100	1232500	1135400	0.493522	-1.01881	down
9,12,13-Trihydroxy-10,15-octadecadienoic acid	Lipids	Free fatty acids	30235	30090	34554	3927.9	5188.3	6256.1	0.16202	-2.62576	down
Vanillic acid-4-O-glucoside	Phenolic acids	Phenolic acids	1379300	1395700	1383600	482920	481570	470210	0.344996	-1.53535	down
3,4,5-Trimethoxyphenyl-1-O-Glucoside	Phenolic acids	Phenolic acids	1359400	1374300	1430100	678640	714370	644630	0.48937	-1.031	down
9,10,11-Trihydroxy-12-octadecenoic acid	Lipids	Free fatty acids	83665	87802	90826	23211	20854	17894	0.236221	-2.08179	down
9,10,13-Trihydroxy-11-Octadecenoic Acid	Lipids	Free fatty acids	1709600	1833600	1710400	257570	284460	293120	0.158967	-2.6532	down
9,12,13-TriHOME; 9(S),12(S),13(S)-Trihydroxy-10(E)-octadecenoic acid	Lipids	Free fatty acids	2544800	2821200	2768900	416330	453610	434540	0.160356	-2.64065	down
1-O-Galloyl-β-D-glucose	Phenolic acids	Phenolic acids	479260	370590	481420	168850	198780	160970	0.397064	-1.33255	down
2-O-Galloyl-D-glucose	Phenolic acids	Phenolic acids	439430	448070	478880	117120	141870	123190	0.279703	-1.83803	down
Leonuriside A	Phenolic acids	Phenolic acids	9	9	9	74592	118960	94958	10685.6	13.3834	up
β-Nicotinamide mononucleotide	Nucleotides and derivatives	Nucleotides and derivatives	32923000	29495000	20962000	14058000	13185000	14211000	0.49717	-1.00819	down
Galloyl Methyl gallate	Tannins	Tannin	9	9	9	14016	9316.4	8664	1185.05	10.2107	up
4,8-Dihydroxy Naphthol-1-O-glucoside	Quinones	Quinones	13537000	15569000	15643000	5776200	6543900	5918200	0.407569	-1.29488	down
1-O-Caffeoyl-β-D-glucose	Phenolic acids	Phenolic acids	3935100	4463000	4343400	1364300	1362200	1379900	0.322285	-1.63359	down
6-O-Caffeoyl-D-glucose	Phenolic acids	Phenolic acids	3772400	3785700	4354000	1226300	1329100	1379600	0.330336	-1.59799	down
Coniferin	Phenolic acids	Phenolic acids	3918600	4476800	4365100	1318600	1417500	1393400	0.323616	-1.62765	down
Syringetin	Flavonoids	Flavones	87450	94446	72593	13075	10495	9395	0.129534	-2.9486	down
1-α-Linolenoyl-glycerol	Lipids	Glycerol ester	6282200	6570500	6690600	1886800	2099400	2086800	0.310746	-1.68619	down
2-α-Linolenoyl-glycerol	Lipids	Glycerol ester	4199800	4449100	4285400	1180700	1273500	1165700	0.279868	-1.83718	down
8-Prenylkaempferol	Flavonoids	Flavonols	9	9	9	111940	100660	111840	12016.3	13.5527	up
3-Hydroxylicochalcone A	Flavonoids	Chalcones	564600	633990	595030	9	9	9	1.50534e-05	-16.0196	down
2-Linoleoylglycerol	Lipids	Glycerol ester	131040	145330	149630	52695	47788	43784	0.338655	-1.56211	down
1-Linoleoylglycerol	Lipids	Glycerol ester	84700	115850	112340	22156	36629	29438	0.281962	-1.82643	down
4-O-β-D-glucopyranosylferulic acid	Phenolic acids	Phenolic acids	4091100	4198600	3910200	1562900	1498600	1384700	0.364446	-1.45622	down
Ferulic acid-4-O-glucoside	Phenolic acids	Phenolic acids	70865	67122	71613	20030	25747	24613	0.33583	-1.5742	down
Rosmarinic acid	Phenolic acids	Phenolic acids	268750	435360	241000	593190	786840	719720	2.2217	1.15166	up
Guanosine 5'-monophosphate	Nucleotides and derivatives	Nucleotides and derivatives	4564500	4713200	4988100	1799100	2596600	2348000	0.472718	-1.08095	down
Chlorogenic acid methyl ester	Phenolic acids	Phenolic acids	9	9	9	16151	17489	15705	1827.59	10.8357	up
Isoanhydroicaritin	Flavonoids	Flavonols	44975	49773	52901	14483	15887	15070	0.307757	-1.70014	down
Sinapaldehyde-4-O-Glucoside	Phenolic acids	Phenolic acids	423680	564550	432640	1129500	1090300	1178700	2.39184	1.25812	up
Byzantionoside A	Others	Others	1280800	2526600	1947600	5441300	5823800	3950500	2.64389	1.40266	up
Isohydroxymatairesinol	Lignans and Coumarins	Lignans	10603	8701.2	8090.4	3129.2	5128.2	4797.2	0.476539	-1.06933	down
1-O-Glucosyl sinapate	Phenolic acids	Phenolic acids	9	9	9	118770	104510	117110	12607	13.6219	up
1-O-Sinapoyl-D-glucose	Phenolic acids	Phenolic acids	9	9	9	37024	47434	54303	5139.3	12.3274	up
Trachelogenin	Lignans and Coumarins	Lignans	39259	38880	33768	5877.8	6393.5	10357	0.202206	-2.3061	down
Caffeoylnicotinoyltartaric acid	Phenolic acids	Phenolic acids	73784	71379	88727	26193	22643	45998	0.405464	-1.30235	down
Kaempferol-3-O-arabinoside	Flavonoids	Flavonols	1393500	738970	545320	158740	230630	203690	0.221474	-2.17479	down
Kaempferol-3-O-arabinoside (Juglanin)	Flavonoids	Flavonols	113730	130800	121370	16573	22916	23642	0.172536	-2.53503	down
gentiananoside C	Terpenoids	Monoterpenoids	19590	32804	31299	9	9	9	0.000322608	-11.5979	down
Gancaonin E	Flavonoids	Flavanones	456220	484560	415980	1049500	1075400	880730	2.2153	1.1475	up
Licoricidin	Others	Others	1086400	1122600	1076500	3285300	3397300	3081900	2.972	1.57143	up
4-Hydroxybenzyl glucosinolate (Sinalbin)	Others	Glucosinolates	39591	30578	36769	167460	172370	164530	4.71638	2.23768	up
Bis(p-Coumaroyl)malic acid	Phenolic acids	Phenolic acids	6661.9	6105.3	4605.6	21113	20427	18673	3.46594	1.79324	up
p-Coumaroylcinnamoyltartaric acid	Phenolic acids	Phenolic acids	7452.1	5515.1	8774.6	15409	17821	20300	2.46208	1.29988	up
Apigenin-7-O-α-D-glucopyranoside	Flavonoids	Flavones	58914000	58940000	59704000	29792000	29205000	29706000	0.499572	-1.00124	down
Genistein-7-O-galactoside	Flavonoids	Isoflavones	52874000	58110000	57477000	26523000	28058000	26870000	0.483501	-1.04841	down
4',5-Dihydroxyisoflavone-7-O-galactoside	Flavonoids	Isoflavones	59724000	57400000	56118000	27771000	27744000	25835000	0.469574	-1.09057	down
Galangin-7-O-glucoside	Flavonoids	Flavones	53881000	55759000	59300000	26622000	26058000	26676000	0.469729	-1.0901	down
Genistein-7-O-Glucoside (Genistin)	Flavonoids	Isoflavones	327330	358980	323690	58073	63406	59592	0.179278	-2.47973	down
Aloeemodin-8-O-glucoside	Quinones	Anthraquinone	1380100	1290700	1280100	442680	451020	467080	0.344423	-1.53775	down
Sophoricoside	Flavonoids	Isoflavones	55722000	58368000	58299000	27769000	26399000	28816000	0.481376	-1.05476	down
Emodin-8-O-glucoside	Quinones	Anthraquinone	317790	544910	370870	141540	139930	118940	0.324594	-1.62329	down
Apigenin-7-O-glucoside(Cosmosiin)	Flavonoids	Flavones	56715000	62140000	55409000	27067000	29042000	26091000	0.471698	-1.08406	down
Aloe emodin-1-O-glucoside	Quinones	Anthraquinone	196560	323720	302390	52942	61450	83540	0.240597	-2.05531	down
Peonidin-3-O-arabinoside	Flavonoids	Anthocyanidins	281370	232860	260500	95217	79925	84159	0.334699	-1.57907	down
Delphinidin-3-O-arabinoside	Flavonoids	Anthocyanidins	61497	80939	82713	39940	38461	30568	0.483986	-1.04696	down
Dihydrocharcone-4'-O-glucoside	Flavonoids	Chalcones	2442000	2490400	2215100	1157800	1108900	1102600	0.471396	-1.08499	down
Phloretin-4'-O-glucoside (Trilobatin)	Flavonoids	Chalcones	110350	108680	97479	20453	19834	22077	0.197037	-2.34346	down
Phloretin-2'-O-glucoside (Phlorizin)	Flavonoids	Chalcones	2141900	2256300	2443200	791100	1027700	1033600	0.416932	-1.26212	down
LysoPE 15:1	Lipids	LPE	57445	54286	52092	30229	18962	27398	0.467511	-1.09693	down
Litchiol A	Others	Others	352000	268670	345560	77615	65062	69404	0.219493	-2.18775	down
Glycitin	Flavonoids	Isoflavones	715550	879290	924500	2222200	2644000	2291000	2.8409	1.50635	up
Kaempferol-3-O-glucoside (Astragalin)	Flavonoids	Flavonols	2326800	2261500	2627900	896890	1342900	1083100	0.460476	-1.1188	down
Carthamone	Flavonoids	Chalcones	18592000	19227000	19614000	5538100	5804900	6968000	0.318824	-1.64917	down
Luteolin-3'-O-glucoside	Flavonoids	Flavones	16490000	29356000	25540000	10486000	10861000	11682000	0.462682	-1.11191	down
Kaempferol-7-O-glucoside	Flavonoids	Flavonols	32422000	32028000	28032000	10695000	11732000	10792000	0.359194	-1.47716	down
Cimicifugic acid A	Phenolic acids	Phenolic acids	28917	33927	33166	10571	6392.3	10539	0.286452	-1.80363	down
Aromadendrin-7-O-glucoside	Flavonoids	Flavanonols	24063000	23839000	27885000	11381000	12847000	11646000	0.473353	-1.07901	down
3,4,2',4',6'-Pentahydroxychalcone-4'-O-glucoside	Flavonoids	Chalcones	1545100	1580300	1888600	766650	579630	625420	0.393239	-1.34652	down
Dunalianoside C	Phenolic acids	Phenolic acids	691350	672820	666060	267690	314340	279860	0.424528	-1.23607	down
Eriodictyol-8-C-glucoside	Flavonoids	Flavanones	74228000	73947000	74258000	27853000	26130000	27868000	0.36798	-1.4423	down
6-C-MethylKaempferol-3-glucoside	Flavonoids	Flavones	13456000	15333000	16203000	4770500	5276100	5043900	0.335404	-1.57603	down
Diosmetin-7-O-glucoside	Flavonoids	Flavanones	14884000	16311000	16395000	4031000	5163100	4874200	0.295615	-1.75821	down
Yuanhuanin	Flavonoids	Flavones	266450	519000	374930	718320	967240	747560	2.09683	1.06821	up
Diosmetin-7-O-galactoside	Flavonoids	Flavanones	15234000	15454000	15292000	4167300	5185100	4940200	0.310844	-1.68574	down
Hispidulin-7-O-Glucoside	Flavonoids	Flavones	16045000	16044000	16254000	4164500	4646900	4257300	0.270333	-1.88719	down
Farrerol-7-O-glucoside	Flavonoids	Flavanones	9	9	9	436820	540200	519030	55409.3	15.7578	up
Desmethylagrimonolide-6-O-glucoside	Phenolic acids	Phenolic acids	9	9	9	72411	64031	59106	7242.52	12.8223	up
Ellagic acid-4-O-glucoside	Tannins	Tannin	535780	866900	592910	192400	204210	200070	0.298999	-1.74179	down
6-Hydroxyluteolin 5-glucoside	Flavonoids	Flavones	1190500	916410	720660	193810	164690	222480	0.20547	-2.283	down
Quercetin-3-O-galactoside (Hyperin)	Flavonoids	Flavonols	293690	208320	291900	56829	60236	81449	0.250046	-1.99973	down
LysoPE 17:1(2n isomer)	Lipids	LPE	318180	442510	365310	205390	204800	151550	0.498881	-1.00323	down
LysoPE 17:1	Lipids	LPE	436940	436190	479810	245370	213320	183640	0.474766	-1.07471	down
LysoPC 14:0	Lipids	LPC	275120	282940	272740	119090	131460	125400	0.452516	-1.14396	down
4-p-Cumaroyl-rhamnosyl-(1→6)-D-glucose	Phenolic acids	Phenolic acids	121520	110310	122130	382990	374730	228570	2.78644	1.47843	up
1,4-Trigallic acid	Phenolic acids	Phenolic acids	9	9	9	13405	16147	9909.3	1461.53	10.5133	up
Emodin-8-O-(6''-O-acetyl)glucoside	Quinones	Anthraquinone	1086500	1275300	1311200	217530	247160	225120	0.187806	-2.41269	down
LysoPE 18:3(2n isomer)	Lipids	LPE	32153000	32371000	31947000	9179200	8474400	9470500	0.281163	-1.83052	down
LysoPE 18:3	Lipids	LPE	32919000	33448000	33630000	6651100	6961200	7299000	0.209119	-2.2576	down
LysoPE 18:2	Lipids	LPE	2981200	3308700	3419000	1393600	1312100	1359400	0.418698	-1.25602	down
LysoPE 18:2(2n isomer)	Lipids	LPE	5837000	6717700	6449100	2762500	2913400	2898200	0.451178	-1.14823	down
3,4-Digalloylshikimic acid	Phenolic acids	Phenolic acids	199050	268020	238950	77365	108020	104260	0.41025	-1.28542	down
6-C-Methylquercetin-3-O-glucoside	Flavonoids	Flavonols	14175000	7156100	10939000	4076400	4306800	5261900	0.42284	-1.24182	down
6-Methoxykaempferol-3-O-glucoside	Flavonoids	Flavonols	12798000	13303000	12090000	4489400	6352000	5335400	0.423576	-1.23931	down
Tamarixetin-3-O-glucoside (Tamarixin)	Flavonoids	Flavonols	19071000	17827000	16296000	3255100	5321900	5039800	0.255984	-1.96588	down
Isotamarixin	Flavonoids	Flavonols	17609000	18821000	13133000	3165200	5598700	4240900	0.262389	-1.93022	down
Nepetin-7-O-glucoside(Nepitrin)	Flavonoids	Flavones	17279000	10721000	10569000	4282000	7750200	6352500	0.47667	-1.06894	down
2-(3-β-D-glucopyranosyloxy-4-hydroxyphenyl)ethanol-1-O-β-D-glucopyranoside	Phenolic acids	Phenolic acids	1496300	1458500	1606600	573170	641910	619810	0.402265	-1.31378	down
LysoPC 15:1	Lipids	LPC	409610	455470	474880	141590	128480	158860	0.320107	-1.64338	down
Myricetin-3-O-glucoside	Flavonoids	Flavonols	833080	817830	970340	9	9	9	1.03004e-05	-16.5669	down
Quercetagetin-7-O-glucoside	Flavonoids	Flavonols	948920	1242000	817120	304660	546840	207270	0.35198	-1.50643	down
LysoPE 18:0	Lipids	LPE	11994	28264	24535	46449	47998	47421	2.18956	1.13064	up
LysoPC 15:0(2n isomer)	Lipids	LPC	321820	345540	341990	154330	183900	125960	0.45989	-1.12064	down
LysoPC 15:0	Lipids	LPC	207740	258730	230410	103150	99077	91571	0.421591	-1.24609	down
5-O-p-Coumaroylshikimic acid O-glucoside	Phenolic acids	Phenolic acids	428530	417020	375780	80423	82122	113750	0.226225	-2.14417	down
LysoPG 16:0	Lipids	Glycerol ester	2910300	3390400	2502400	597400	725540	599440	0.218375	-2.19512	down
Tricin-7-O-Glucoside	Flavonoids	Flavones	11996000	12513000	11620000	4756700	5509400	4759700	0.415893	-1.26572	down
Iristectorin A	Flavonoids	Isoflavones	12962000	13119000	13584000	5025900	5480500	4589500	0.380585	-1.39371	down
Jaceosidin-7-O-Glucoside	Flavonoids	Flavones	12251000	12659000	12447000	5282400	5061900	4716300	0.403153	-1.3106	down
LysoPE 20:5	Lipids	LPE	19370	18958	29970	5182.9	6788.9	3891.5	0.232266	-2.10615	down
LysoPE 20:2	Lipids	LPE	219440	249510	242900	516730	437810	538170	2.09694	1.06829	up
LysoPE 20:2(2n isomer)	Lipids	LPE	67704	38057	72888	184340	261230	192090	3.56935	1.83566	up
Eupatilin-7-O-glucoside	Flavonoids	Flavones	828790	862610	932860	233970	373290	273990	0.335809	-1.57429	down
LysoPC 17:1	Lipids	LPC	7818600	7285500	7984500	3924000	3870300	3691100	0.497449	-1.00738	down
okanin 4'-(6''-O-acetylglucoside)	Flavonoids	Chalcones	3824200	3546000	4870600	1671100	1007900	1160200	0.31364	-1.67282	down
3,5-Dicaffeoylquinic acid	Phenolic acids	Phenolic acids	9	9	9	32011	59484	46220	5100.56	12.3164	up
LysoPC 18:3(2n isomer)	Lipids	LPC	1711000	1718300	1550900	784320	671310	717010	0.436256	-1.19675	down
LysoPC 18:3	Lipids	LPC	825120	735790	904460	326870	290810	271100	0.360506	-1.47191	down
3'-O-D-glucosylgentiopicroside	Terpenoids	Sesquiterpenoids	9	9	9	167910	255230	214700	23623.7	14.5279	up
olivieroside C;3'-O-β-D-glucopyranosyl gentiopicroside	Terpenoids	Monoterpenoids	103700	116830	113570	325010	372620	350410	3.13691	1.64934	up
LysoPC 18:2	Lipids	LPC	4098700	4551000	4670700	1819800	2039700	2128800	0.449559	-1.15342	down
isorhamnetin-3-O-(6''-acetylglucoside)	Flavonoids	Flavonols	25473	20449	19706	8513.5	7988.2	10255	0.407703	-1.29441	down
4,5-Dihydroxy-α-tetralone-4-O-[6'-O-(3'',5''-dimethoxy-4''-hydryoxybenzoyl)]glucoside	Quinones	Quinones	1434100	1304200	1265200	17037000	19126000	15931000	13.0121	3.70178	up
Andrographidine D	Flavonoids	Flavanones	418160	422190	357130	3220800	2708200	3292600	7.70084	2.94502	up
LysoPC 18:1(2n isomer)	Lipids	LPC	6038100	7157200	6868500	2985800	3335600	3140500	0.471591	-1.08439	down
LysoPC 18:1	Lipids	LPC	2221400	2577800	2526000	1063900	1007600	1039400	0.424685	-1.23554	down
LysoPC 18:0	Lipids	LPC	879360	1013400	1065000	2248400	2472700	2333400	2.38508	1.25404	up
Wushanicariin	Flavonoids	Flavonols	1120800	1112900	996760	444170	426850	557310	0.442144	-1.17741	down
LysoPC 19:2	Lipids	LPC	64829	83096	84346	36789	39456	33730	0.473477	-1.07863	down
β-Carotene	Terpenoids	Tetraterpene	481510	520240	499540	2430500	2531700	2426200	4.92137	2.29906	up
Oleuropein	Phenolic acids	Phenolic acids	9	9	9	369990	326430	161910	31790	14.9563	up
Propyl 2-(trimethylammonio)ethyl phosphate	Others	Others	145360000	154770000	151390000	71524000	76716000	76884000	0.498591	-1.00407	down
Furanofructosyl-α-D-(3-mustard acyl)glucoside	Phenolic acids	Phenolic acids	49756	28592	26201	318890	361660	391090	10.2501	3.35757	up
Genipin-1-O-gentiobioside	Terpenoids	Monoterpenoids	40520	43950	49626	175320	154540	143270	3.52829	1.81897	up
5'-Methoxymatairesinoside	Lignans and Coumarins	Lignans	255480	245310	256300	79678	81932	83606	0.323893	-1.62641	down
6'-Acetyl-2'-hydroxybenzoyl loganin	Terpenoids	Monoterpenoids	148460	133430	173180	1986100	2153500	2000900	13.4935	3.7542	up
isorhamnetin-3-O-(6''-malonylglucoside)	Flavonoids	Flavonols	406360	404880	397750	160150	211380	188490	0.463213	-1.11025	down
6'-O-α-D-galactopyranosylphlorigidoside C	Terpenoids	Monoterpenoids	26970	39792	33500	412960	398260	394970	12.0304	3.58861	up
Kaempferol-3-O-(6''-p-Coumaroyl)glucoside (Tiliroside)	Flavonoids	Flavonols	287660	285700	334090	145650	128440	159190	0.47747	-1.06652	down
Luteolin-7-O-rutinoside	Flavonoids	Flavones	6742200	7534000	3146300	2698400	1915600	1266200	0.337506	-1.56701	down
"Vitexin-2""-O-galactoside"	Flavonoids	Flavonoid carbonoside	6980300	6634900	7124300	2234800	2520600	2673000	0.358176	-1.48126	down
Cyanidin-3-O-rutinoside (Keracyanin)	Flavonoids	Anthocyanidins	11570000	11687000	11023000	4483000	5578800	5276400	0.447439	-1.16024	down
helichrysoside	Flavonoids	Flavonols	276850	277130	293840	129090	147210	144350	0.496155	-1.01114	down
4-O-(6'-O-Glucosylcaffeoylglucosyl)-4-hydroxybenzyl alcohol	Phenolic acids	Phenolic acids	15925000	18815000	14980000	7731300	7001900	7013900	0.437391	-1.193	down
Hesperetin-7-O-rutinoside (Hesperidin)	Flavonoids	Flavanones	26374	23202	22666	12476	14360	8611.8	0.490681	-1.02714	down
Magnoloside E	Lignans and Coumarins	Lignans	17255000	20238000	16432000	6926700	7062300	6705400	0.383763	-1.38171	down
6'-O-β-D-glucopyranosylbarlerin	Terpenoids	Monoterpenoids	7125900	6812000	6473000	3099400	3641400	3423900	0.498004	-1.00577	down
6'-O-α-D-galactopyranosylbarlerin	Terpenoids	Monoterpenoids	15942000	18033000	13667000	5972900	5333400	6937300	0.382931	-1.38484	down
Cyanidin-3-O-(3'',6''-O-dimalonyl)glucoside	Flavonoids	Anthocyanidins	9	9	9	628920	786840	919620	86495.6	16.4003	up
Hesperidin methylchalcone	Flavonoids	Chalcones	58372	44099	39950	29338	16206	20645	0.464742	-1.1055	down
Isoacteoside	Phenolic acids	Phenolic acids	227060	424630	224330	972000	929950	759750	3.0384	1.60331	up
6'-Hydroxykaempferol-6,7-O-Diglucoside	Flavonoids	Flavonols	9	9	9	401350	682770	1564000	98078.5	16.5816	up
6-Hydroxykaempferol-7,6'-O-Diglucoside	Flavonoids	Flavonols	12204000	15836000	13043000	2977200	2612400	2754800	0.203111	-2.29966	down
Kaempferol-3-O-(6''-Acetyl)glucosyl-(1→3)-Galactoside	Flavonoids	Flavonols	4952800	4754000	4501700	2254900	2124000	2513800	0.485111	-1.04361	down
Stachyose	Others	Saccharides and Alcohols	9	9	9	12022	11457	12364	1327.52	10.3745	up
Quercetin-3-O-(6''-acetyl)glucosyl-(1→3)-Galactoside	Flavonoids	Flavonols	8790.5	10879	8828.4	4936.2	4102.3	1541	0.371238	-1.42958	down
isorhamnetin-3-O-(6''-acetylglucosyl)(1→3)-glucoside	Flavonoids	Flavonols	139880	102920	46767	348970	243050	261730	2.94837	1.55992	up
(+)-Sesaminol 2-O-Beta-D-Gentiobioside	Lignans and Coumarins	Lignans	532220	422320	459080	4792100	4982000	5434400	10.7585	3.42741	up
Nortrachelogenin-4'-O-gentiobioside	Lignans and Coumarins	Lignans	19379	17282	18264	122260	158160	113090	7.1645	2.84087	up
Naringenin-7-O-Rutinoside-4'-O-glucoside	Flavonoids	Flavanones	3330300	3468000	3327100	1530800	1627000	1654100	0.475231	-1.0733	down
liriodendrin;Syringaresinol-di-O-glucoside	Lignans and Coumarins	Lignans	42710	40679	68414	12659	19797	22765	0.363768	-1.45891	down
Quercetin-3-O-α-rhamnosyl (1→2)-[α-rhamnosyl (1→6)]-β-glucoside	Flavonoids	Flavonols	51792	21238	99267	505400	527290	471700	8.73138	3.12621	up
Cyanidin-3-O-(2''-O-glucosyl)rutinoside	Flavonoids	Anthocyanidins	69537	43348	67044	9	9	9	0.000150059	-12.7022	down
Oleanolic acid-3-O-xylosyl(1→3)glucuronide	Terpenoids	Triterpene Saponin	13585	14871	13276	5590.9	5521.2	6749.1	0.427998	-1.22433	down
kaempferol-3-caffeoyldiglucoside	Flavonoids	Flavonols	1627500	1864200	1748300	975190	880840	758040	0.498868	-1.00327	down
Quercetin-3-O-sophoroside-7-O-rhamnoside	Flavonoids	Flavonols	145600	177980	101830	41603	15321	41724	0.231889	-2.10849	down
4-O-(6'-O-Glucosylcaffeoylglucosylferuloyl)-4-hydroxybenzyl alcohol	Phenolic acids	Phenolic acids	13044	12644	9876.3	3884	4291.3	4990.2	0.370189	-1.43367	down
6'-Hydroxykaempferol-3,6,7-O-triglucoside	Flavonoids	Flavonols	8803100	7183900	7249800	2495600	1692000	2294600	0.278963	-1.84186	down
Delphinidin-3,5,3'-Tri-O-glucoside	Flavonoids	Anthocyanidins	6398800	9525000	10022000	2890300	3052700	2156200	0.312158	-1.67965	down
Quercetin-3-O-(6''-Caffeoyl)sophoroside-7-O-rhamnoside	Flavonoids	Flavonols	133990	43922	176020	9	9	9	7.62858e-05	-13.6782	down
(3,4-Dimustard acyl)-fructosyl-α-D-(6-mustard acyl)glucoside	Phenolic acids	Phenolic acids	3503.9	2230.4	3232	12937	12583	15823	4.61093	2.20506	up

## Sheet: Table S5
TABLE S5 | Overview of differential metabolites accumulated in S2 vs. S3.
Compounds	Class I	Class II	S2-1	S2-2	S2-3	S3-1	S3-2	S3-3	Fold Change	Log2FC	Type
L-Alanine	Amino acids and derivatives	Amino acids and derivatives	19875	19625	18161	57301	51827	48529	2.73421	1.45112	up
L-Azetidine-2-carboxylic acid	Alkaloids	Alkaloids	9338700	8776300	9426500	3136000	2929200	2827900	0.322898	-1.63085	down
1-Aminocyclopropane-1-carboxylic acid	Organic acids	Organic acids	3120200	2777800	2836300	855690	864080	848170	0.294006	-1.76608	down
Methyl 3-aminopropanoate	Amino acids and derivatives	Amino acids and derivatives	9221800	10003000	9922900	24245000	24197000	22034000	2.41789	1.27375	up
γ-Aminobutyric acid	Organic acids	Organic acids	1023100	1008400	877470	4155600	3929000	3774500	4.07674	2.02741	up
N,N-Dimethylglycine	Amino acids and derivatives	Amino acids and derivatives	1088800	1189700	1162300	3528800	3449300	3445800	3.0295	1.59908	up
Choline	Alkaloids	Alkaloids	499350	500680	513390	1246100	1316600	1245700	2.51642	1.33137	up
3-Hydroxybutyric acid	Organic acids	Organic acids	9	9	9	817980	860020	952220	97415.6	16.5719	up
Malonic acid	Organic acids	Organic acids	9	9	9	848800	895930	919020	98657.4	16.5901	up
L-Serine	Amino acids and derivatives	Amino acids and derivatives	1967400	1650900	1837000	9	9	9	4.94932e-06	-17.6243	down
m-Cresol	Phenolic acids	Phenolic acids	9	9	9	2056000	2195500	2018100	232207	17.8251	up
Cytosine	Nucleotides and derivatives	Nucleotides and derivatives	316180	263480	265740	995950	1124500	1215400	3.94588	1.98035	up
Uracil	Nucleotides and derivatives	Nucleotides and derivatives	33198	57603	55058	104280	108720	90041	2.07763	1.05494	up
Fumaric acid	Organic acids	Organic acids	1318700	1437300	1786400	2375800	3761700	3056100	2.02395	1.01718	up
Indole	Alkaloids	Plumerane	2356900	2571000	2457800	8429700	8723600	8246600	3.43906	1.78202	up
L-Valine	Amino acids and derivatives	Amino acids and derivatives	5928400	6152000	6055900	12637000	13174000	12047000	2.08742	1.06172	up
Methylmalonic acid	Organic acids	Organic acids	951100	978920	945740	7381900	7556300	8056700	7.99611	2.9993	up
Succinic acid	Organic acids	Organic acids	18766000	18051000	17748000	135610000	134350000	151400000	7.72217	2.94901	up
Aminomalonic acid	Organic acids	Organic acids	597280	576920	609880	4871200	4971900	5453800	8.57411	3.09999	up
N-Benzylmethylene isomethylamine	Alkaloids	Alkaloids	737250	816240	867220	3593200	3643100	3612500	4.48166	2.16403	up
Benzamide	Phenolic acids	Phenolic acids	9	9	9	573240	549850	510690	60510.4	15.8849	up
3-hydroxybenzaldehyde	Phenolic acids	Phenolic acids	9	9	9	628400	532020	538340	62917	15.9412	up
Benzoic acid	Phenolic acids	Phenolic acids	717980	577030	515230	11778000	11480000	12551000	19.7814	4.30607	up
2-Picolinic acid	Organic acids	Organic acids	9	9	9	53370	31185	27308	4143.07	12.0165	up
Guaiacol	Phenolic acids	Phenolic acids	9	9	9	93102	89341	82826	9824.78	13.2622	up
5-Methyl-2-thiophenecarboxaldehyde	Others	Others	9	9	9	1590100	1478700	1624300	173819	17.4072	up
Methyl 2-furoate	Organic acids	Organic acids	9	9	9	192990	207770	228860	23319.3	14.5092	up
Isoquinoline	Alkaloids	Isoquinoline alkaloids	537030	558690	515260	2467800	2285500	2322800	4.39242	2.13502	up
Cycloleucine	Amino acids and derivatives	Amino acids and derivatives	6316400	5390500	5849600	1698400	1616300	1889000	0.296397	-1.7544	down
L-Pipecolic Acid	Organic acids	Organic acids	4836900	4244800	4630900	1195900	1014900	1195800	0.248428	-2.0091	down
4-Guanidinobutanal	Others	Others	3726700	3889400	3989200	1247200	1211800	1250200	0.319613	-1.6456	down
3-Methyl-2-oxopentanoic acid	Organic acids	Organic acids	9	9	9	20948	14329	18093	1976.67	10.9489	up
6-Deoxyfagomine	Alkaloids	Piperidine alkaloids	3315500	3387300	3222600	14371000	14691000	12777000	4.21535	2.07565	up
L-Norleucine	Amino acids and derivatives	Amino acids and derivatives	231640	269230	236080	1058000	1069400	1079900	4.35213	2.12172	up
L-Leucine	Amino acids and derivatives	Amino acids and derivatives	1200500	1181100	1120500	5212900	5039200	4456300	4.19988	2.07035	up
6-Aminocaproic acid	Organic acids	Organic acids	164540	189770	190280	782210	805030	749130	4.29014	2.10103	up
L-Isoleucine	Amino acids and derivatives	Amino acids and derivatives	1014800	1084400	1038900	4606400	4487600	4304500	4.26962	2.09411	up
2-Hydroxyisocaproic acid	Organic acids	Organic acids	9	9	9	797240	793000	804810	88705.6	16.4367	up
Iminodiacetic acid	Organic acids	Organic acids	2189900	1867200	1473400	178750	185920	199800	0.102065	-3.29244	down
L-Aspartic Acid	Amino acids and derivatives	Amino acids and derivatives	20263000	15985000	14785000	1663600	1720300	1780800	0.101203	-3.30467	down
L-Malic acid	Organic acids	Organic acids	1763000	1625200	1632500	3935600	3794000	3180000	2.17292	1.11964	up
S-Methyl-L-cysteine	Amino acids and derivatives	Amino acids and derivatives	5576500	5626500	5540200	14545000	13553000	11548000	2.36789	1.2436	up
2-Aminopurine	Nucleotides and derivatives	Nucleotides and derivatives	2157600	2355800	2128200	37161000	35172000	35692000	16.2649	4.02369	up
Adenine	Nucleotides and derivatives	Nucleotides and derivatives	7912400	8357800	7376300	18023000	17100000	15420000	2.13744	1.09588	up
2-Phenylacetamide	Alkaloids	Alkaloids	5846900	6282300	4938800	15060000	14849000	11879000	2.44832	1.29179	up
N-benzylformamide	Alkaloids	Alkaloids	5883600	6069600	5611900	13573000	14505000	11882000	2.27497	1.18584	up
D-Threonic Acid	Others	Saccharides and Alcohols	1519100	1344600	1255000	3967100	4504800	4846600	3.23367	1.69317	up
4-Methylbenzoic acid	Phenolic acids	Phenolic acids	195440	214570	194770	14552000	15090000	14077000	72.2891	6.17571	up
4-Aminobenzoic acid	Phenolic acids	Phenolic acids	9	9	9	117720	215910	212550	20228.9	14.3041	up
4-Hydroxybenzoic acid	Phenolic acids	Phenolic acids	679010	694310	529420	4871000	4696200	4770200	7.53513	2.91363	up
Protocatechualdehyde	Phenolic acids	Phenolic acids	484580	485210	407060	2551900	3023600	2236500	5.67382	2.50432	up
2-Methoxy-4-methylphenol	Phenolic acids	Phenolic acids	9	9	9	1720600	1725800	1574100	185944	17.5045	up
5-Hydroxymethyl-2-furancarboxylic acid	Organic acids	Organic acids	18974	32045	18687	47548	54662	41198	2.05733	1.04077	up
4-Methyl-5-thiazoleethanol	Others	Others	12861	18862	18063	122440	108630	123040	7.11264	2.83039	up
Indole-3-carboxaldehyde	Alkaloids	Plumerane	89897	58751	67341	1156500	1187300	1067100	15.792	3.98112	up
Spermidine	Alkaloids	Phenolamine	7684200	8170200	8464000	1069400	1274000	1240000	0.147353	-2.76265	down
α-Ketoglutaric acid	Organic acids	Organic acids	377450	390360	379480	921430	946110	804230	2.32877	1.21957	up
2-Methyl-3-oxosuccinic acid	Organic acids	Organic acids	50719	46727	59522	192270	191100	229050	3.90156	1.96405	up
Coumarin	Lignans and Coumarins	Coumarins	493240	568290	543170	229490	202540	207870	0.398766	-1.32639	down
Adipic Acid	Organic acids	Organic acids	306750	287550	268880	636690	592960	603040	2.12318	1.08623	up
2-Methylglutaric acid	Organic acids	Organic acids	252920	230330	259700	463630	542120	515940	2.04817	1.03434	up
Mono-Methyl Glutarate	Organic acids	Organic acids	9	9	9	329320	350630	348040	38073.7	15.2165	up
β-Ureidoisobutyric acid	Organic acids	Organic acids	9	9	9	31746	33205	30100	3520.41	11.7815	up
L-Glutamic acid	Amino acids and derivatives	Amino acids and derivatives	3617900	3297900	3388000	1004200	867110	843830	0.263509	-1.92408	down
L-threo-3-Methylaspartate	Amino acids and derivatives	Amino acids and derivatives	12886000	11009000	9650600	3750000	4018800	4412900	0.363139	-1.46141	down
O-Acetylserine	Amino acids and derivatives	Amino acids and derivatives	418420	411360	434530	17576000	18266000	18166000	42.7174	5.41675	up
Cinnamic acid	Phenolic acids	Phenolic acids	56432	84529	59885	22754	15783	13195	0.25757	-1.95696	down
Dihydrocoumarin	Lignans and Coumarins	Coumarins	9	9	9	23526	18915	18308	2249.96	11.1357	up
Benzylacetone	Others	Others	9	9	9	608430	629240	574930	67133.3	16.0347	up
4-Hydroxymandelonitrile	Alkaloids	Phenolamine	3008800	2936100	2708700	456140	418380	428920	0.150624	-2.73098	down
L-Methionine	Amino acids and derivatives	Amino acids and derivatives	2689100	2685200	2596500	448470	397650	395260	0.155741	-2.68278	down
2'-Hydroxy-4'-Methylacetophenone	Phenolic acids	Phenolic acids	9	9	9	764930	705060	711430	80793.3	16.3019	up
Isoguanine	Nucleotides and derivatives	Nucleotides and derivatives	287450	318320	226250	726900	646860	833040	2.65234	1.40727	up
Guanine	Nucleotides and derivatives	Nucleotides and derivatives	1145100	1075000	1096900	2539100	2321000	2109700	2.10124	1.07124	up
2',6'-Dihydroxyacetophenone	Phenolic acids	Phenolic acids	9	9	9	10710000	11228000	9267700	1.15577e+06	20.1404	up
Isovanillin	Phenolic acids	Phenolic acids	9	9	9	1238400	1007100	1056300	122289	16.8999	up
O-Anisic acid (2-Methoxybenzoic acid)	Phenolic acids	Phenolic acids	9	9	9	18040	19285	14625	1924.07	10.9099	up
Vanillin	Phenolic acids	Phenolic acids	9	9	9	2499900	2754300	2002500	268767	18.036	up
p-Hydroxyphenyl acetic acid	Phenolic acids	Phenolic acids	9	9	9	64549	133820	73525	10070.1	13.2978	up
3-Hydroxyanthranilic acid	Phenolic acids	Phenolic acids	9	9	9	2154700	2381400	2349200	255011	17.9602	up
3,4-Dihydroxybenzoic acid (Protocatechuic acid)	Phenolic acids	Phenolic acids	435680	400720	488950	972080	1788900	1138700	2.94238	1.55698	up
2,4-Dihydroxybenzoic acid	Phenolic acids	Phenolic acids	547100	611660	550040	1097000	1706400	1049900	2.25497	1.17311	up
2,3-Dihydroxybenzoic Acid	Phenolic acids	Phenolic acids	351850	733520	502810	1172800	1247700	1513500	2.47705	1.30862	up
Hydroxytyrosol	Phenolic acids	Phenolic acids	5822.8	4726.5	3539.2	9	9	9	0.00191646	-9.02734	down
L-Histidine	Amino acids and derivatives	Amino acids and derivatives	2202500	2373400	2347600	8424100	8748600	8544600	3.71449	1.89317	up
6-MethylCoumarin	Lignans and Coumarins	Coumarins	63799	28529	38874	134190	133940	92961	2.75218	1.46057	up
N-Acetyl-L-threonine	Amino acids and derivatives	Amino acids and derivatives	67394	79696	98658	282460	264330	273290	3.33708	1.73858	up
7-Hydroxy-4-chromone	Others	Others	1105900	1127900	1203200	415220	464590	432590	0.381845	-1.38894	down
4-Hydroxy-L-glutamic acid	Amino acids and derivatives	Amino acids and derivatives	210390	204520	148790	62155	74467	73838	0.373355	-1.42138	down
L-Homomethionine	Amino acids and derivatives	Amino acids and derivatives	10746000	12921000	13702000	3463000	3879900	3607600	0.293037	-1.77085	down
p-Coumaric acid	Phenolic acids	Phenolic acids	236140	173050	118770	3112300	2529300	2323400	15.0864	3.91517	up
Caffeic aldehyde	Phenolic acids	Phenolic acids	9	9	9	13639000	18602000	15700000	1.77559e+06	20.7599	up
Raspberry ketone	Others	Others	9	9	9	1435600	1437700	1402800	158374	17.273	up
L-Methionine Sulfoxide	Amino acids and derivatives	Amino acids and derivatives	1089700	1162800	1110100	201790	363960	181920	0.222349	-2.1691	down
L-Phenylalanine	Amino acids and derivatives	Amino acids and derivatives	309620	351370	322250	1550500	1565900	1535600	4.7313	2.24224	up
5,7-Dihydroxy-1(3H)-isobenzofuranone	Phenolic acids	Phenolic acids	58858	97925	90295	9	9	9	0.000109277	-13.1597	down
Terephthalic acid	Phenolic acids	Phenolic acids	803520	738320	962740	11075000	17826000	12406000	16.4926	4.04375	up
Paeonol	Phenolic acids	Phenolic acids	71235	86076	79153	9	9	9	0.000114182	-13.0964	down
2,6-Dimethoxybenzaldehyde	Phenolic acids	Phenolic acids	9	9	9	177420	174700	152260	18680.7	14.1893	up
DL-3-Phenyllactic acid	Organic acids	Organic acids	9	9	9	203560	175580	178890	20667.8	14.3351	up
2-Hydroxy-3-phenylpropanoic acid	Phenolic acids	Phenolic acids	9	9	9	177200	181950	162250	19311.1	14.2371	up
Ethylsalicylate	Phenolic acids	Phenolic acids	9	9	9	3836100	3591600	3172600	392604	18.5827	up
3-(4-Hydroxyphenyl)-propionic acid	Phenolic acids	Phenolic acids	9	9	9	225150	249010	240810	26480.4	14.6926	up
Rhododendrol	Phenolic acids	Phenolic acids	9	9	9	26241000	28318000	29042000	3.09633e+06	21.5621	up
6-Methylmercaptopurine	Nucleotides and derivatives	Nucleotides and derivatives	1166800	1218600	1151600	6667100	6437000	7002100	5.68453	2.50704	up
Protocatechuic Acid Methyl Ester	Phenolic acids	Phenolic acids	9	9	9	2356000	2262700	2560400	265893	18.0205	up
5-Methoxysalicylic acid	Phenolic acids	Phenolic acids	9	9	9	18773000	17148000	17704000	1.98611e+06	20.9215	up
Vanillic acid	Phenolic acids	Phenolic acids	4322.3	3993.3	8351.5	26484	20756	22665	4.19419	2.06839	up
2',4',6'-Trihydroxyacetophenone	Phenolic acids	Phenolic acids	9	9	9	142490	161710	136330	16315.9	13.994	up
Homovanillic alcohol; 4-Hydroxy-3-methoxyphenethanol	Phenolic acids	Phenolic acids	9	9	9	74925	64431	67203	7650.33	12.9013	up
4-Hydroxy-β-cyclocitral	Terpenoids	Monoterpenoids	9	9	9	36371000	31757000	31541000	3.69144e+06	21.8158	up
Norepinephrine	Others	Others	1395300	1431100	1433400	20548000	20642000	18502000	14.0129	3.80868	up
Pyridoxine	Others	Vitamin	1307800	1539100	1467900	20402000	21794000	20254000	14.4734	3.85534	up
N-α-Acetyl-L-ornithine	Amino acids and derivatives	Amino acids and derivatives	647200	667770	658180	158170	175820	170430	0.255642	-1.9678	down
L-Theanine	Amino acids and derivatives	Amino acids and derivatives	35670	31282	49914	303210	290490	270770	7.3971	2.88696	up
L-Arginine	Amino acids and derivatives	Amino acids and derivatives	4788500	4841200	4147600	800610	853380	917160	0.186622	-2.42181	down
L-Citrulline	Amino acids and derivatives	Amino acids and derivatives	6840800	5779000	6149900	20808000	20145000	20147000	3.25525	1.70277	up
L-Ascorbic acid (Vitamin C)	Others	Vitamin	660080	840220	1003400	414950	412830	333560	0.46385	-1.10827	down
7-Methoxycoumarin	Lignans and Coumarins	Coumarins	4153700	3275500	3651900	27163000	26920000	26584000	7.27969	2.86388	up
2-Isopropylmalic Acid	Organic acids	Organic acids	219030	234470	252480	7120000	7375900	6547200	29.8069	4.89758	up
2-Propylmalic Acid	Organic acids	Organic acids	166230	178820	174270	5349400	5128500	5202200	30.1935	4.91617	up
3-Isopropylmalic Acid	Organic acids	Organic acids	207710	221530	194570	6424000	5986800	5939700	29.4168	4.87857	up
L-Gulono-1,4-Lactone	Others	Saccharides and Alcohols	130310	125640	103330	227160	260250	239370	2.02288	1.01641	up
4-Methoxycinnamic acid	Phenolic acids	Phenolic acids	1445400	1395900	1387800	231090	228600	230390	0.163174	-2.61552	down
p-Coumaric acid methyl ester	Phenolic acids	Phenolic acids	3224200	3372300	3428700	537230	410210	475540	0.14194	-2.81664	down
3,4-Methylenedioxy cinnamyl alcohol	Lignans and Coumarins	Lignans	2730400	2755100	2725300	462540	451260	440660	0.164961	-2.59981	down
Methyleugenol	Phenolic acids	Phenolic acids	9	9	9	55536	66703	55935	6599.04	12.688	up
Caffeic acid	Phenolic acids	Phenolic acids	129560	246840	272230	915930	763350	819860	3.85295	1.94596	up
5-Acetylsalicylic acid	Phenolic acids	Phenolic acids	299930	363110	334330	6376400	6066800	6564200	19.0575	4.25229	up
Dihydroactinidiolide	Others	Others	637560	677400	690990	1549300	1540400	1546900	2.31142	1.20878	up
4-Hydroxy-5-(2-oxo-1-pyrrolidinyl)benzoic acid	Alkaloids	Pyrrole alkaloids	10856000	11732000	10943000	32119000	28604000	25287000	2.56509	1.35901	up
L-Tyrosine	Amino acids and derivatives	Amino acids and derivatives	1305300	1416700	1244100	3619000	3469800	2997500	2.54313	1.3466	up
N-(2-Hydroxy-4-methoxyphenyl)acetamide	Alkaloids	Phenolamine	2815900	2708800	2546500	6620600	6520200	5863900	2.35463	1.2355	up
Dihydrocaffeic acid	Phenolic acids	Phenolic acids	221490	192040	107440	442010	478460	370910	2.4788	1.30964	up
3,4-Dihydroxybenzoic Acid Ethyl Ester (Protocatechuic acid ethyl ester)	Phenolic acids	Phenolic acids	9	9	9	48765	48286	50032	5447.52	12.4114	up
2',4'-Dihydroxy-6'-methoxyacetophenone	Phenolic acids	Phenolic acids	9	9	9	1156400	1111100	1087700	124267	16.9231	up
2,6-Dimethoxybenzoic acid	Phenolic acids	Phenolic acids	9	9	9	4529100	5039400	4427300	518363	18.9836	up
(S)-2-Hydroxy-3-(4-Hydroxyphenyl)Propanoic Acid	Phenolic acids	Phenolic acids	9	9	9	263660	220450	221530	26134.8	14.6737	up
Benzophenone	Others	Others	136160	174070	176720	28181000	24356000	27697000	164.768	7.3643	up
Dulcitol	Others	Saccharides and Alcohols	69917	49263	42591	102220	153480	159280	2.56523	1.35909	up
D-Sorbitol	Others	Saccharides and Alcohols	37075	37119	33848	69237	76472	92402	2.20387	1.14004	up
3-O-Methylgallic Acid	Tannins	Tannin	18233	25678	14732	102190	112010	115250	5.61789	2.49003	up
4-O-Methylgallic Acid	Phenolic acids	Phenolic acids	115740	125250	563280	9194.7	30023	7075.2	0.0575589	-4.11882	down
Antiarol; 3,4,5-Trimethoxyphenol	Phenolic acids	Phenolic acids	9	9	9	4394800	4344100	4269300	481785	18.878	up
10-Hydroxy-2-Decenoic Acid	Lipids	Free fatty acids	9	9	9	98367	96629	103040	11038.4	13.4302	up
3-amino-2-naphthoic acid	Alkaloids	Alkaloids	859510	1054900	907220	4043200	4101600	3840400	4.24762	2.08665	up
N6-Acetyl-L-lysine	Amino acids and derivatives	Amino acids and derivatives	219720	223910	277730	2880700	2556400	2750400	11.3501	3.50463	up
N-Glycyl-L-leucine	Amino acids and derivatives	Amino acids and derivatives	462520	460480	485390	1298300	1382800	1350100	2.86228	1.51716	up
7-Methoxy-4-Methylcoumarin	Lignans and Coumarins	Coumarins	54520	71494	76160	343020	309470	325170	4.83574	2.27374	up
2,6-Diaminooimelic acid	Amino acids and derivatives	Amino acids and derivatives	226030	210980	207810	768070	772990	758460	3.56614	1.83436	up
Butylphthalide	Others	Others	9	9	9	767930	715580	740250	82361.5	16.3297	up
5,7-Dihydroxy-4-methylcoumarin	Lignans and Coumarins	Coumarins	564090	468750	616720	1956800	2075100	1796300	3.53318	1.82097	up
Gentioflavin	Alkaloids	Pyridine alkaloids	37284	43343	33789	232460	247700	194740	5.89865	2.56038	up
D-Galacturonic acid	Organic acids	Organic acids	225760	197390	186920	799150	624110	803830	3.65055	1.86811	up
D-Glucoronic acid	Others	Saccharides and Alcohols	221180	214720	174100	662250	766990	771000	3.60695	1.85078	up
Vanillin acetate	Phenolic acids	Phenolic acids	177270	288200	233720	892050	883840	660390	3.48443	1.80092	up
Ferulic acid	Phenolic acids	Phenolic acids	46071	38462	39648	7487.3	6991	7752.3	0.179018	-2.48183	down
Isoferulic Acid	Phenolic acids	Phenolic acids	48729	38835	36828	3390.9	7101.3	7155.8	0.141874	-2.81732	down
Dihydro-β-ionone	Terpenoids	Monoterpenoids	61045	71360	63837	21598	34532	26934	0.423273	-1.24034	down
L-Tyrosine methyl ester	Amino acids and derivatives	Amino acids and derivatives	2560900	2997700	2727300	631110	608700	632770	0.225996	-2.14563	down
Gluconic acid	Others	Saccharides and Alcohols	36255000	31335000	25335000	58791000	68015000	71613000	2.13526	1.09441	up
Syringic acid	Phenolic acids	Phenolic acids	9	9	9	3931200	4138200	4149300	452544	18.7877	up
4-Hydroxy-3-methoxymandelate	Phenolic acids	Phenolic acids	30192	21438	34065	70555	73237	47727	2.23489	1.1602	up
L-Tryptophan	Amino acids and derivatives	Amino acids and derivatives	1512900	1594600	1494200	6990400	7213500	7100400	4.62966	2.21091	up
Gentianamine	Alkaloids	Pyridine alkaloids	279370	268410	300180	57175	31406	63436	0.179274	-2.47976	down
Fraxetin (7,8-Dihydroxy-6-methoxycoumarin)	Lignans and Coumarins	Coumarins	1104400	1118100	1125300	212130	248470	219270	0.20308	-2.29988	down
Sinapinaldehyde	Phenolic acids	Phenolic acids	9312	6075.1	10669	63214	55598	51301	6.52872	2.7068	up
Ferulic acid methyl ester	Phenolic acids	Phenolic acids	277100	271230	298050	95468	107510	111670	0.371757	-1.42757	down
3,4-Dimethoxycinnamic acid	Phenolic acids	Phenolic acids	49931	52062	50783	14091	10271	10241	0.226495	-2.14245	down
Chalcone	Flavonoids	Chalcones	9	9	9	83640	80251	79376	9009.89	13.1373	up
Senkyunolide K	Others	Others	9	9	9	30806	28982	28372	3265.19	11.6729	up
2-Deoxyribose-5'-phosphate	Nucleotides and derivatives	Nucleotides and derivatives	12884	9892.7	15400	128710	113990	96326	8.88044	3.15063	up
2-Deoxyribose-1-phosphate	Nucleotides and derivatives	Nucleotides and derivatives	628020	713170	701160	5283700	5423600	5717900	8.0423	3.00761	up
N-Acetyl-5-hydroxytryptamine	Alkaloids	Plumerane	5635800	5899400	5830600	1979600	1748600	1960400	0.327575	-1.6101	down
Senkyunolide I	Others	Others	9	9	9	417770	437010	344790	44428.5	15.4392	up
3-Hydroxy-1-(4-hydroxy-3,5-dimethoxyphenyl)propan-1-one	Phenolic acids	Phenolic acids	2515800	2379700	2283000	1033400	1102900	1174100	0.461155	-1.11668	down
2-Hydroxy-3,5-dinitrobenzoic acid	Phenolic acids	Phenolic acids	361770	337910	370990	185020	189620	158070	0.497548	-1.00709	down
L-Valyl-L-Leucine	Amino acids and derivatives	Amino acids and derivatives	112320	95848	101870	699290	602620	679510	6.39089	2.67602	up
L-Alanyl-L-Phenylalanine	Amino acids and derivatives	Amino acids and derivatives	80024	53962	59556	669430	623440	683930	10.2138	3.35245	up
Butyl Beta-D-Fructopyranoside	Others	Others	9	9	9	41073	57992	50574	5542.19	12.4362	up
1-(2,4,5-Trimethoxyphenyl)-1,2-propanedione	Phenolic acids	Phenolic acids	158880	100890	135660	9	9	9	6.82801e-05	-13.8382	down
N6-(4-hydroxybenzyl)adnine riboside	Phenolic acids	Phenolic acids	95266	105450	91020	291410	325230	281350	3.07809	1.62204	up
Cytidine	Nucleotides and derivatives	Nucleotides and derivatives	723900	727390	820050	2618000	2721700	2493800	3.44885	1.78611	up
Cytarabine	Nucleotides and derivatives	Nucleotides and derivatives	536170	429300	463500	1702600	1454100	1339200	3.14625	1.65363	up
β-Pseudouridine	Nucleotides and derivatives	Nucleotides and derivatives	31174	34087	41696	392930	432010	523120	12.6038	3.65578	up
Uridine	Nucleotides and derivatives	Nucleotides and derivatives	257540	289610	325450	3193000	3386700	4440100	12.6287	3.65863	up
L-Leucyl-L-Leucine	Amino acids and derivatives	Amino acids and derivatives	121660	117230	108600	471530	454680	456420	3.97891	1.99237	up
N-Acetyl-L-Tryptophan	Amino acids and derivatives	Amino acids and derivatives	27005	17810	22230	10640	7751.5	11022	0.438713	-1.18865	down
γ-Glutamyl-L-valine	Amino acids and derivatives	Amino acids and derivatives	793240	871270	692510	1717000	1692000	1686500	2.16184	1.11226	up
Cordycepin (3'-Deoxyadenosine)	Nucleotides and derivatives	Nucleotides and derivatives	9	9	9	355270	357350	404660	41380.7	15.3367	up
2'-Deoxyadenosine	Nucleotides and derivatives	Nucleotides and derivatives	379720	400690	411460	5761000	5647500	5736900	14.3853	3.84652	up
7-Methoxyisoflavone	Flavonoids	Isoflavones	53629	69536	66399	171260	147970	137120	2.40737	1.26746	up
5-methoxyflavone	Flavonoids	Flavones	1102600	1224200	1221400	2953800	2836700	3206200	2.53557	1.34231	up
Benzoyltartaric acid	Phenolic acids	Phenolic acids	9	9	9	269690	255360	262560	29170.7	14.8322	up
3,4'-Dihydroxyflavone	Flavonoids	Flavones	211570	170700	199570	1150000	903510	1057900	5.34754	2.41887	up
1-hydroxy-6-hydroxymethyl-anthraquinone	Quinones	Anthraquinone	9	9	9	6168	8390.7	9178.9	879.17	9.78	up
Rubiadin	Quinones	Anthraquinone	9	9	9	619460	581460	475940	62105.9	15.9224	up
2-Methylquinizarin	Quinones	Anthraquinone	157930	157400	158040	351560	358280	389400	2.32216	1.21547	up
1,2,4-Trihydroxyanthraquinone	Quinones	Anthraquinone	25790	20703	25103	5982.4	5214.1	4469.3	0.218808	-2.19226	down
Pinocembrin (Dihydrochrysin)	Flavonoids	Flavanones	9	9	9	20865	24360	27147	2680.44	11.3883	up
2,4,4'-trihydroxydihydrochalcone	Flavonoids	Chalcones	9	9	9	13710	22991	16663	1976.44	10.9487	up
L-Prolyl-L-Phenylalanine	Amino acids and derivatives	Amino acids and derivatives	57539	59553	49132	205820	194950	191760	3.56465	1.83376	up
Abscisic acid	Organic acids	Organic acids	18685	18303	16840	64958	64105	74039	3.77317	1.91578	up
L-Valyl-L-Phenylalanine	Amino acids and derivatives	Amino acids and derivatives	37867	56351	62445	272210	270180	257260	5.10427	2.3517	up
S-Ribosyl-L-homocysteine	Amino acids and derivatives	Amino acids and derivatives	100480	112080	97483	1762900	1649700	1655000	16.3448	4.03076	up
Vidarabine	Others	Others	674730	660650	638520	9703800	9393600	10836000	15.1646	3.92264	up
Adenosine	Nucleotides and derivatives	Nucleotides and derivatives	688470	749610	723800	11481000	11228000	11015000	15.5994	3.96342	up
Rubiadin-1-Methyl Ether	Quinones	Anthraquinone	5416.4	6793.5	7298.3	13944	25964	22797	3.21429	1.6845	up
3',4',7-Trihydroxyflavone	Flavonoids	Flavones	89223	42854	43005	315030	317300	274740	5.18083	2.37318	up
Apigenin; 4',5,7-Trihydroxyflavone	Flavonoids	Flavones	9	9	9	205870	134750	137920	17723.7	14.1134	up
Echinatin	Flavonoids	Chalcones	342200	570820	433470	2223200	2259100	1943500	4.77226	2.25467	up
Naringenin chalcone; 2',4,4',6'-Tetrahydroxychalcone	Flavonoids	Chalcones	2496200	2377800	2424100	10381000	10893000	10730000	4.38525	2.13266	up
Pinobanksin	Flavonoids	Flavanonols	678270	841510	812720	3790300	3394100	4012400	4.80034	2.26314	up
Naringenin (5,7,4'-Trihydroxyflavanone)	Flavonoids	Flavanones	556990	548800	700710	3281100	3401500	3536800	5.65702	2.50004	up
Butin	Flavonoids	Flavanones	2456900	2384600	2427100	10795000	11075000	10572000	4.46331	2.15811	up
Arbutin	Phenolic acids	Phenolic acids	9	9	9	10007	11930	12823	1287.41	10.3303	up
Epiafzelechin	Flavonoids	Flavanols	712050	836160	619420	130790	106250	160950	0.183606	-2.44531	down
L-Saccharopine	Amino acids and derivatives	Amino acids and derivatives	5731	6448.1	7041.3	84629	89364	103720	14.4489	3.85288	up
α-Linolenic Acid	Lipids	Free fatty acids	15701000	18542000	17288000	56744000	54843000	63661000	3.40083	1.76589	up
Crepenynic acid	Lipids	Free fatty acids	78634	85140	80799	277860	265660	273370	3.34007	1.73988	up
Punicic acid (9Z,11E,13Z-octadecatrienoic acid)	Lipids	Free fatty acids	3149900	3303600	3193900	10909000	10443000	10300000	3.28088	1.71408	up
γ-Linolenic Acid	Lipids	Free fatty acids	64326	62959	58068	233960	202860	220930	3.54863	1.82726	up
(9Z,11E)-Octadecadienoic acid	Lipids	Free fatty acids	10756	11374	10177	28159	30467	26325	2.62949	1.39478	up
Linoleic acid	Lipids	Free fatty acids	4712800	4774400	5678700	17123000	14499000	15620000	3.11501	1.63924	up
N6-methyladenosine	Nucleotides and derivatives	Nucleotides and derivatives	65809	89797	72459	367070	339400	373960	4.73738	2.24409	up
2'-O-Methyladenosine	Nucleotides and derivatives	Nucleotides and derivatives	244650	265590	312400	643320	639340	510440	2.17969	1.12412	up
Petroselinic acid	Lipids	Free fatty acids	3406600	3666100	3067400	7914100	8319700	8233100	2.41289	1.27076	up
11-Octadecanoic acid(Vaccenic acid)	Lipids	Free fatty acids	3444900	3738000	2998200	7501700	8969300	8404700	2.44332	1.28884	up
Elaidic Acid	Lipids	Free fatty acids	10320000	10190000	9979500	22813000	24600000	22704000	2.29971	1.20145	up
Crotonoside; 2-Hydroxyadenosine	Nucleotides and derivatives	Nucleotides and derivatives	18924000	21247000	19833000	92161000	88906000	85548000	4.44329	2.15163	up
Zeaxanthin	Terpenoids	Tetraterpene	243240	255170	267170	1296800	1148100	1114400	4.64915	2.21697	up
Hexadecyl ethanolamine	Alkaloids	Alkaloids	45618	52725	62458	117610	120240	103350	2.12188	1.08534	up
7-O-Methylnaringenin	Flavonoids	Flavanones	9	9	9	85792	102070	98054	10589.5	13.3703	up
2-Hydroxy-2,3-dihydrogenistein	Flavonoids	Isoflavones	1128200	949590	1103900	5093700	4910900	5116700	4.7526	2.24872	up
Eriodictyol (5,7,3',4'-Tetrahydroxyflavanone)	Flavonoids	Flavanones	20982	19846	12805	374710	355090	390920	20.8961	4.38516	up
Aromadendrin (Dihydrokaempferol)	Flavonoids	Flavanonols	269870	253760	278440	1194900	1208700	1123300	4.39725	2.1366	up
2,6,7,4'-Tetrahydroxyisoflavanone	Flavonoids	Dihydroisoflavones	1519300	1760000	1872200	266680	137110	284030	0.133518	-2.90489	down
γ-L-Glutamyl-S-(trans-1-propenyl)-L-cysteine	Amino acids and derivatives	Amino acids and derivatives	9	9	9	74447	104330	79025	9548.22	13.221	up
Argininosuccinic acid	Organic acids	Organic acids	73209	76093	86361	299600	266010	288510	3.62433	1.85771	up
12-Oxo-phytodienoic acid	Lipids	Free fatty acids	1336.3	1291.7	1261.7	6349.8	4922.5	5823.1	4.39504	2.13588	up
Methyl linolenate	Lipids	Free fatty acids	13847	12177	15633	136610	131720	113660	9.16989	3.1969	up
13-KODE; (9Z,11E)-13-Oxooctadeca-9,11-dienoic acid	Lipids	Free fatty acids	1264	3463.2	2615.4	80176	96800	83734	35.5065	5.15001	up
Rabdosia acid A	Lipids	Free fatty acids	4797.5	10637	6679	95305	95305	99299	13.11	3.7126	up
13S-Hydroxy-9Z,11E,15Z-octadecatrienoic acid	Lipids	Free fatty acids	15210	19713	16488	36004	37315	34771	2.10247	1.07208	up
9-Oxo-10E,12Z-octadecadienoic acid	Lipids	Free fatty acids	4332.4	8929.5	7795.8	98624	105700	101870	14.5407	3.86203	up
Machilusolide D	Others	Others	193350	203580	181470	3952900	4353800	4456400	22.0662	4.46377	up
17-Hydroxylinolenic acid	Lipids	Free fatty acids	52672	57436	52153	321170	326140	305950	5.87486	2.55455	up
9-Hydroxy-10,12,15-octadecatrienoic acid	Lipids	Free fatty acids	3585.8	3120.9	997.32	78264	73204	71190	28.9015	4.85307	up
2R-hydroxy-9Z,12Z,15Z-octadecatrienoic acid	Lipids	Free fatty acids	14652	15134	16755	75937	79553	82509	5.11375	2.35438	up
9-Oxo-12Z-Octadecenoic acid	Lipids	Free fatty acids	9	9	9	263640	274780	243950	28976.7	14.8226	up
Crocetin dialdehyde	Others	Others	9	9	9	529720	503200	523620	57649.6	15.815	up
12,13-Epoxy-9-Octadecenoic Acid	Lipids	Free fatty acids	5717	9107.9	7521.4	161420	177290	167850	22.6686	4.50263	up
9S-Hydroxy-10E,12Z-octadecadienoic acid	Lipids	Free fatty acids	103570	117710	111570	372990	376260	376650	3.3826	1.75813	up
13(S)-HODE;13(S)-Hydroxyoctadeca-9Z,11E-dienoic acid	Lipids	Free fatty acids	115690	127230	120600	376160	371210	382820	3.10902	1.63646	up
9(10)-EpOME;(9R,10S)-(12Z)-9,10-Epoxyoctadecenoic acid	Lipids	Free fatty acids	10524	10635	11336	284760	266520	277270	25.4978	4.6723	up
5'-Deoxy-5'-(methylthio)adenosine	Nucleotides and derivatives	Nucleotides and derivatives	1190700	1312000	1301700	5670400	5765500	5404900	4.42666	2.14622	up
N7-Methylguanosine	Nucleotides and derivatives	Nucleotides and derivatives	197120	220030	204140	913740	932660	834130	4.31446	2.10918	up
Picein (4-Acetylphenyl-glucoside)	Phenolic acids	Phenolic acids	283780	240890	274480	618060	597470	535370	2.19095	1.13156	up
6-Hydroxyrhein	Quinones	Anthraquinone	9421	8704.2	11105	25041	18755	20008	2.18281	1.12619	up
Diosmetin (5,7,3'-Trihydroxy-4'-methoxyflavone)	Flavonoids	Flavones	5574.6	6096.1	4384.1	100470	115650	120040	20.9383	4.38807	up
Pratensein	Flavonoids	Isoflavones	9	9	9	288870	294980	258900	31213	14.9299	up
4-Hydroxybenzoyl glucose	Phenolic acids	Phenolic acids	949790	1067800	1055800	9220400	9424400	9318700	9.09858	3.18564	up
1-O-Salicyloyl-β-D-glucose	Phenolic acids	Phenolic acids	186380	241940	208680	590610	571040	559610	2.70214	1.4341	up
Dihydrosphingosine	Lipids	Sphingolipids	9	9	9	46149	42355	44247	4916.7	12.2635	up
3,5,7,4'-Tetrahydroxy-Coumaronochromone	Others	Others	125820	214660	179630	5470000	5208600	5173400	30.4782	4.9297	up
Quercetin	Flavonoids	Flavonols	128030	149470	208440	9	9	9	5.55624e-05	-14.1355	down
Isoetin (5,7,2',4',5'-Pentahydroxyflavone)	Flavonoids	Flavones	4783	7268.5	7336.1	9	9	9	0.00139264	-9.48796	down
Robinetin	Flavonoids	Flavonols	261300	176240	321970	9	9	9	3.55492e-05	-14.7798	down
1-Monomyristin	Lipids	Free fatty acids	5776	11266	7857.3	32519	31839	16502	3.24748	1.69932	up
5,7,3',4',5'-Pentahydroxydihydroflavone	Flavonoids	Flavanones	9663.6	5324.8	5537.8	646090	599280	607660	90.2763	6.49628	up
2'-Deoxycytidine-5'-monophosphate	Nucleotides and derivatives	Nucleotides and derivatives	157620	147270	183340	82623	57133	61055	0.411304	-1.28172	down
Glutathione reduced form	Amino acids and derivatives	Amino acids and derivatives	13420000	14555000	12641000	837150	1083300	1099100	0.0743439	-3.74964	down
Eicosadienoic acid	Lipids	Free fatty acids	14539	18340	14995	35413	41822	37132	2.38892	1.25636	up
9-Hydroxy-12-oxo-10(E),15(Z)-octadecadienoic acid	Lipids	Free fatty acids	5979.6	7626.7	6850.4	355420	334030	334180	50.0389	5.64498	up
13S-Hydroperoxy-9Z,11E-octadecadienoic acid	Lipids	Free fatty acids	46412	48070	47573	573300	626210	591830	12.6102	3.65652	up
9-Hydroxy-13-oxo-10-octadecenoic Acid	Lipids	Free fatty acids	13691	12009	11943	342300	339050	342380	27.1958	4.76531	up
N-Cis-Feruloyltyramine	Alkaloids	Alkaloids	9	9	9	29389	32894	46426	4026.26	11.9752	up
Mandelic acid-β-glucoside	Phenolic acids	Phenolic acids	19296	18392	19139	49912	58327	38251	2.57782	1.36615	up
Hydroxy ricinoleic acid	Lipids	Free fatty acids	11329	11763	8906.9	680190	752930	681850	66.0951	6.04647	up
Isorhamnetin	Flavonoids	Flavonols	66279	65783	65273	353780	401470	368370	5.69397	2.50944	up
Azaleatin (5-O-Methylquercetin)	Flavonoids	Flavonols	1238300	1725200	1812100	5438700	5621700	4599300	3.27911	1.7133	up
Tamarixetin (3,3',5,7-Tetrahydroxy-4'-Methoxyflavone)	Flavonoids	Flavonols	52051	54074	51106	239920	288800	220470	4.7649	2.25245	up
1-O-Gentisoyl-β-D-glucoside	Phenolic acids	Phenolic acids	9	9	9	54668	44892	57040	5800	12.5018	up
4'-hydroxy-2,4,6-trimethoxydihydrochalcone	Flavonoids	Chalcones	8902.7	6705.8	4384.1	19335	19130	19701	2.90938	1.54071	up
(4S)-4-(hydroxyl-methyl)-3,5,5'-trimethylcyclohex-2-enone-glucoside	Phenolic acids	Phenolic acids	9	9	9	5987500	10545000	2888000	719278	19.4562	up
4-Hydroxysphinganine	Lipids	Sphingolipids	152700	156350	145490	5360700	4868700	4762300	32.9821	5.04361	up
Corylin	Flavonoids	Isoflavones	9	9	9	173850	178350	193490	20210.7	14.3028	up
S-(Methyl)glutathione	Amino acids and derivatives	Amino acids and derivatives	26366000	28662000	30267000	7302600	7008800	5820400	0.236026	-2.08299	down
Uridine 5'-monophosphate	Nucleotides and derivatives	Nucleotides and derivatives	442240	437150	559600	2488100	2344300	2200400	4.88732	2.28904	up
Ethyl 9-Hydroxy-10,12-octadecadienoic acid	Lipids	Free fatty acids	197550	200260	174520	89606	71054	73554	0.409229	-1.28902	down
Phenylpropionic acid-O-β-D-glucopyranoside	Phenolic acids	Phenolic acids	40736	36371	45085	396930	383820	395430	9.62567	3.26689	up
(2E)-3-[4-(β-D-glucopyranoside)-phenylacrylic]-acid	Phenolic acids	Phenolic acids	160570	186800	186630	833900	913090	968050	5.08434	2.34606	up
Ferulic acid-1-O-glucoside	Phenolic acids	Phenolic acids	1756900	1840400	1902700	421530	402940	408980	0.224264	-2.15673	down
1-O-p-Coumaroyl-β-D-glucose	Phenolic acids	Phenolic acids	30644000	29076000	29540000	6000500	5394500	6228300	0.197438	-2.34053	down
Rutinose	Others	Saccharides and Alcohols	124150	109420	134750	39364	46613	37912	0.336362	-1.57191	down
5,7-Dihydroxy-1(3H)-isobenzofuran-one-O-glucoside	Others	Others	54136	48875	59377	2965100	2461100	1924900	45.2687	5.50044	up
Decursin	Lignans and Coumarins	Coumarins	266740	257760	310320	42058	28222	22447	0.111074	-3.1704	down
Decursinol angelate	Others	Others	1106100	1232500	1135400	270410	298400	311160	0.253302	-1.98107	down
9,12,13-Trihydroxy-10,15-octadecadienoic acid	Lipids	Free fatty acids	3927.9	5188.3	6256.1	171670	158310	169480	32.4909	5.02196	up
Cyclic 3',5'-Adenylic acid	Nucleotides and derivatives	Nucleotides and derivatives	401490	430610	483450	5220000	4904600	5182200	11.6353	3.54043	up
5-Glucosyloxy-2-Hydroxybenzoic acid methyl ester	Phenolic acids	Phenolic acids	9	9	9	2083400	2289400	1961400	234600	17.8398	up
Mudanoside A	Phenolic acids	Phenolic acids	449310	481130	332950	2004100	1174100	2159200	4.22467	2.07884	up
Vanillic acid-4-O-glucoside	Phenolic acids	Phenolic acids	482920	481570	470210	188300	188980	194820	0.398759	-1.32641	down
Bartsioside	Others	Others	9	9	9	15067000	7741100	9761300	1.20627e+06	20.2021	up
Picrocrocin	Terpenoids	Monoterpenoids	309780	400290	297910	4549900	4581600	6827900	15.8331	3.98487	up
9,10,11-Trihydroxy-12-octadecenoic acid	Lipids	Free fatty acids	23211	20854	17894	412470	409080	385790	19.4861	4.28437	up
9,10,13-Trihydroxy-11-Octadecenoic Acid	Lipids	Free fatty acids	257570	284460	293120	7681000	7376600	8347500	28.025	4.80864	up
9,12,13-TriHOME; 9(S),12(S),13(S)-Trihydroxy-10(E)-octadecenoic acid	Lipids	Free fatty acids	416330	453610	434540	12762000	12614000	13156000	29.5382	4.88451	up
1-(sn-Glycero-3-phospho)-1D-myo-inositol	Others	Saccharides and Alcohols	2026600	2217100	1797800	430660	413100	336810	0.19541	-2.35542	down
O-Feruloyl 4-hydroxycoumarin	Lignans and Coumarins	Coumarins	9	9	9	8207400	10078000	9308500	1.022e+06	19.963	up
4,8-Dihydroxy Naphthol-1-O-glucoside	Quinones	Quinones	5776200	6543900	5918200	1507100	1394500	1278300	0.229183	-2.12543	down
6-prenylapigenin	Others	Others	247860	240640	196710	56347	45093	51456	0.223137	-2.164	down
5,6-DiHETrE [(±)5,6-dihydroxy-8Z,11Z,14Z-eicosatrienoic acid]	Lipids	Free fatty acids	46133	36830	59403	228630	221250	247610	4.89927	2.29257	up
Melibiose	Others	Saccharides and Alcohols	23794000	33024000	27606000	7929600	9596900	7993200	0.30228	-1.72604	down
Galactinol	Others	Saccharides and Alcohols	2616600	2768900	2438200	710890	811410	612840	0.272907	-1.87352	down
Isomaltulose	Others	Saccharides and Alcohols	1100400	1374900	981940	337180	296070	292440	0.267754	-1.90102	down
Lactobiose	Others	Saccharides and Alcohols	1002200	1254000	802290	266960	316520	241850	0.269849	-1.88978	down
D-Sucrose	Others	Saccharides and Alcohols	715570	812270	874910	181410	276570	222070	0.28303	-1.82097	down
D-Maltose	Others	Saccharides and Alcohols	1190300	1506500	1170400	254410	342190	204070	0.207041	-2.27201	down
Syringaldehyde-4-O-glucoside	Phenolic acids	Phenolic acids	268410	269640	247310	688790	605280	603710	2.41645	1.27289	up
Dihydrocaffeoylglucose	Phenolic acids	Phenolic acids	9	9	9	1691300	1629200	1678900	185163	17.4984	up
(+)-5,7-dihydroxy-6,8-dimethyl-3-(3'-hydroxy-4'-methoxybenzyl)-chroma4-one	Flavonoids	Isoflavones	9	9	9	4397200	4465900	4391900	490926	18.9051	up
Lactitol	Others	Saccharides and Alcohols	1441000	1262200	1552500	624790	616890	612180	0.435618	-1.19886	down
Syringetin	Flavonoids	Flavones	13075	10495	9395	33542	33762	34106	3.07629	1.62119	up
Methyl 6-O-galloyl-glucoside	Phenolic acids	Phenolic acids	9	9	9	202650	348310	286370	31012.2	14.9205	up
Jasminoside B	Terpenoids	Monoterpenoids	198630	300780	192720	88648	65275	118580	0.393716	-1.34477	down
Adenosine 5'-monophosphate	Nucleotides and derivatives	Nucleotides and derivatives	1382200	1432700	1381900	6090800	5787700	4354700	3.86799	1.95159	up
2-α-Linolenoyl-glycerol	Lipids	Glycerol ester	1180700	1273500	1165700	3427900	3421500	3313600	2.80754	1.4893	up
Chlorogenic acid (3-O-Caffeoylquinic acid)	Phenolic acids	Phenolic acids	65925	13519	7118.1	9	9	9	0.000311915	-11.6466	down
8-Prenylkaempferol	Flavonoids	Flavonols	111940	100660	111840	9	9	9	8.32203e-05	-13.5527	down
3-Hydroxylicochalcone A	Flavonoids	Chalcones	9	9	9	50415	30307	49014	4805.04	12.2303	up
Xanthohumol	Flavonoids	Chalcones	2436.7	7069.4	6446.6	450090	520330	516990	93.2388	6.54286	up
2-Linoleoylglycerol	Lipids	Glycerol ester	52695	47788	43784	319040	227490	273340	5.683	2.50665	up
1-Linoleoylglycerol	Lipids	Glycerol ester	22156	36629	29438	119200	131720	102510	4.0061	2.0022	up
1-O-Feruloyl-D-Glucose	Phenolic acids	Phenolic acids	266270	298070	338920	125830	139350	129050	0.436452	-1.1961	down
Gentiopicroside	Terpenoids	Sesquiterpenoids	9	9	9	42261	42602	34441	4418.67	12.1094	up
4-O-β-D-glucopyranosylferulic acid	Phenolic acids	Phenolic acids	1562900	1498600	1384700	415300	441050	336760	0.268344	-1.89785	down
6-O-Feruloyl-D-glucose	Phenolic acids	Phenolic acids	303930	286790	271490	135450	140460	154800	0.499542	-1.00132	down
Ferulic acid-4-O-glucoside	Phenolic acids	Phenolic acids	20030	25747	24613	83399	106450	93118	4.01999	2.00719	up
1-Oleoyl-Sn-Glycerol	Lipids	Glycerol ester	152160	202170	205050	1530100	1511100	1577800	8.25736	3.04568	up
Rosmarinic acid	Phenolic acids	Phenolic acids	593190	786840	719720	9	9	9	1.28587e-05	-16.2469	down
7-Deoxyloganic acid	Terpenoids	Monoterpenoids	1849000	1768900	1696700	246090	165790	196660	0.114503	-3.12654	down
Guanosine 5'-monophosphate	Nucleotides and derivatives	Nucleotides and derivatives	1799100	2596600	2348000	9917700	10013000	8198100	4.17112	2.06044	up
Quercetagetin-3,7,3',4'-Tetramethyl Ether	Flavonoids	Flavonols	53960	62916	52603	128440	140980	101060	2.18599	1.12829	up
Feruloyl syringic acid	Phenolic acids	Phenolic acids	9	9	9	2117100	1152100	1539000	178081	17.4422	up
Swertiamarin	Terpenoids	Sesquiterpenoids	97441	113080	102600	40742	41073	64390	0.466928	-1.09873	down
Isohydroxymatairesinol	Lignans and Coumarins	Lignans	3129.2	5128.2	4797.2	27957	27556	28839	6.46148	2.69186	up
Succinyladenosine	Nucleotides and derivatives	Nucleotides and derivatives	13679000	15101000	16217000	36586000	35028000	33136000	2.32793	1.21905	up
Icariside B1	Others	Others	9	9	9	9161400	10110000	8722200	1036800	19.9837	up
Icariside B2	Others	Others	9	9	9	1474200	1632600	1475700	169722	17.3728	up
Roseoside	Others	Others	2107800	1944200	1752200	490590	413320	447420	0.232819	-2.10272	down
Geniposide	Terpenoids	Monoterpenoids	458870	216750	369180	113640	130950	86542	0.316933	-1.65775	down
Trachelogenin	Lignans and Coumarins	Lignans	5877.8	6393.5	10357	113960	102300	116590	14.7095	3.87867	up
5'-Glucosyloxyjasmanic acid	Phenolic acids	Phenolic acids	43797	40554	45796	1493000	1333400	1085100	30.0545	4.90951	up
S-(5'-Adenosyl)-L-methionine	Amino acids and derivatives	Amino acids and derivatives	4946900	5583800	4990900	14893000	18864000	16896000	3.26339	1.70637	up
Sinapoylglucuronic acid	Phenolic acids	Phenolic acids	19336	30003	18964	9	9	9	0.000395297	-11.3048	down
1-O-Caffeoyl-3-O-p-coumaroylglycerol	Lipids	Glycerol ester	5335.4	13420	6322.6	9	9	9	0.00107664	-9.85925	down
Oleoside 11-methyl ester	Phenolic acids	Phenolic acids	348620	423240	364830	3156800	4032600	1903900	7.99981	2.99997	up
Chrysin-5-O-glucoside (Toringin)	Flavonoids	Flavones	1373700	1724900	1751500	9	9	9	5.5669e-06	-17.4547	down
Chrysin-7-O-glucoside	Flavonoids	Flavones	1401700	1634800	1506500	785400	565530	578870	0.424785	-1.23519	down
Kaempferol-3-O-arabinoside	Flavonoids	Flavonols	158740	230630	203690	49896	39309	54461	0.242245	-2.04546	down
Kaempferol-3-O-arabinoside (Juglanin)	Flavonoids	Flavonols	16573	22916	23642	9026.9	7672.1	8850	0.404698	-1.30508	down
gentiananoside C	Terpenoids	Monoterpenoids	9	9	9	96474	72220	52760	8202	13.0018	up
Cyanidin-3-O-arabinoside	Flavonoids	Anthocyanidins	299160	335170	240380	161770	125710	138970	0.487533	-1.03643	down
Gancaonin E	Flavonoids	Flavanones	1049500	1075400	880730	254570	249710	241780	0.248221	-2.0103	down
Licoricidin	Others	Others	3285300	3397300	3081900	799090	755910	766830	0.237783	-2.07228	down
LysoPE 14:0	Lipids	LPE	192230	236020	203540	443450	529030	480250	2.29939	1.20125	up
LysoPE 14:0(2n isomer)	Lipids	LPE	182300	204200	194320	433990	472870	519670	2.45606	1.29635	up
Formononetin-7-O-glucoside (Ononin)	Flavonoids	Isoflavones	9	9	9	20608000	20049000	20340000	2.25915e+06	21.1073	up
Apigenin-5-O-glucoside	Flavonoids	Flavones	871700	611300	796680	10843000	11030000	11984000	14.8516	3.89255	up
Apigenin-8-C-Glucoside (Vitexin)	Flavonoids	Flavonoid carbonoside	268840	292480	244310	582770	622930	673720	2.33286	1.2221	up
Genistein-7-O-Glucoside (Genistin)	Flavonoids	Isoflavones	58073	63406	59592	9	9	9	0.000149113	-12.7113	down
Cimicifugic acid E	Phenolic acids	Phenolic acids	8637.3	10081	8828.3	44990	38385	51210	4.88572	2.28857	up
Apigenin-6-C-glucoside (Isovitexin)	Flavonoids	Flavonoid carbonoside	191990	362740	226450	737150	763690	658070	2.76365	1.46658	up
Aloe emodin-1-O-glucoside	Quinones	Anthraquinone	52942	61450	83540	23390	13983	18982	0.284719	-1.81239	down
Frehmaglutoside G	Terpenoids	Monoterpenoids	9	9	9	501240	535050	556740	59001.1	15.8485	up
Peonidin-3-O-arabinoside	Flavonoids	Anthocyanidins	95217	79925	84159	9	9	9	0.000104126	-13.2294	down
Pelargonidin-3-O-glucoside	Flavonoids	Anthocyanidins	1870200	1912600	1790800	866700	931070	765680	0.459927	-1.12052	down
Quercetin-3-O-arabinoside (Guaijaverin)	Flavonoids	Flavonols	10034	11357	15090	4606	6135.7	4964	0.430517	-1.21586	down
Butin-7-O-glucoside	Flavonoids	Flavanones	2960100	2998700	2778300	946070	834770	939010	0.311299	-1.68363	down
Naringenin-4'-O-glucoside	Flavonoids	Flavanones	2748200	2806000	2937100	904350	1056700	984800	0.346926	-1.5273	down
Choerospondin	Flavonoids	Flavanones	922830	899380	821970	238210	227040	231990	0.263689	-1.92309	down
Naringenin-7-O-glucoside (Prunin)	Flavonoids	Flavanones	38635000	38096000	39038000	12230000	12076000	14144000	0.332127	-1.59019	down
6-O-Caffeoylarbutin	Phenolic acids	Phenolic acids	1909500	2129600	2169600	392650	394530	445360	0.198518	-2.33266	down
Isosalipurposide (Phlorizin Chalcone)	Flavonoids	Chalcones	25160000	26750000	36280000	8164600	6403500	8899900	0.266107	-1.90992	down
Isohemiphloin	Flavonoids	Flavonoid carbonoside	351900	302530	375740	147090	177390	149980	0.460565	-1.11852	down
Dunalianoside A	Phenolic acids	Phenolic acids	1901500	2090400	2242900	638690	781330	639190	0.330277	-1.59825	down
Phloretin-4'-O-glucoside (Trilobatin)	Flavonoids	Chalcones	20453	19834	22077	71008	63517	65910	3.21395	1.68435	up
LysoPE 15:1	Lipids	LPE	30229	18962	27398	48353	61633	51638	2.11028	1.07743	up
Catechin gallate	Flavonoids	Flavanols	9	9	9	736450	516570	637200	70008.1	16.0952	up
Baicalin	Flavonoids	Flavones	9	9	9	91481	69688	85002	9117.44	13.1544	up
Rhein-8-O-glucoside	Quinones	Anthraquinone	161540	199010	177270	450290	396920	382730	2.2869	1.19339	up
Acacetin-7-O-galactoside	Flavonoids	Flavones	1717200	1694700	1648400	783170	688270	683920	0.425935	-1.23129	down
Glycitin	Flavonoids	Isoflavones	2222200	2644000	2291000	673070	1055800	921210	0.370268	-1.43336	down
Acacetin-6-C-glucoside	Flavonoids	Flavonoid carbonoside	9	9	9	537700	487140	477520	55643	15.7639	up
Prunetin-5-O-glucoside	Flavonoids	Isoflavones	1741300	1880300	1727700	728800	890870	770820	0.446879	-1.16204	down
3'-Glucosyl-6,7-dihydroxy-N-methyl-benzyltetrahydroisoquinoline	Alkaloids	Isoquinoline alkaloids	180700	219700	235800	830550	1602600	1619600	6.37025	2.67135	up
Isorhamnetin-3-O-arabinoside	Flavonoids	Flavonols	30057	35986	26793	87167	83652	49163	2.36958	1.24463	up
Kaempferol-3-O-glucoside (Astragalin)	Flavonoids	Flavonols	896890	1342900	1083100	416210	198560	314180	0.279561	-1.83877	down
Kaempferol-3-O-galactoside (Trifolin)	Flavonoids	Flavonols	734040	598610	793260	273430	270170	245320	0.371098	-1.43013	down
Carthamone	Flavonoids	Chalcones	5538100	5804900	6968000	1135500	1058400	898920	0.168905	-2.56572	down
Amoenin	Flavonoids	Flavonols	9061700	9696100	7854300	4232400	4194700	4124800	0.471661	-1.08418	down
Luteolin-7-O-glucoside (Cynaroside)	Flavonoids	Flavones	4617900	4757300	4187900	1469800	1728200	2129100	0.392764	-1.34826	down
Luteolin-3'-O-glucoside	Flavonoids	Flavones	10486000	10861000	11682000	4301900	3999500	2889100	0.338808	-1.56146	down
Kaempferol-7-O-glucoside	Flavonoids	Flavonols	10695000	11732000	10792000	1836400	1818000	1857900	0.165938	-2.59128	down
Cimicifugic acid A	Phenolic acids	Phenolic acids	10571	6392.3	10539	9	9	9	0.000981736	-9.99238	down
3',5,5',7-Tetrahydroxyflavanone-7-O-glucoside	Flavonoids	Flavanones	15878000	18669000	16839000	9897900	8554200	6067700	0.477169	-1.06743	down
Dihydrokaempferol-3-O-glucoside	Flavonoids	Flavanonols	19677000	12108000	17070000	7963700	8007000	8135100	0.493415	-1.01913	down
Aromadendrin-7-O-glucoside	Flavonoids	Flavanonols	11381000	12847000	11646000	3251200	3386600	3352100	0.278472	-1.8444	down
Eriodictyol-3'-O-glucoside	Flavonoids	Flavanones	4068100	3636600	3966000	8948200	10214000	9736500	2.47618	1.30811	up
3,4,2',4',6'-Pentahydroxychalcone-4'-O-glucoside	Flavonoids	Chalcones	766650	579630	625420	206130	192890	182410	0.294888	-1.76176	down
Dunalianoside C	Phenolic acids	Phenolic acids	267690	314340	279860	96480	100580	107450	0.353305	-1.50101	down
Dihydrokaempferol-7-O-glucoside	Flavonoids	Flavanonols	4482500	3809200	4232500	9733700	10168000	10816000	2.45267	1.29435	up
Dunalianoside B	Phenolic acids	Phenolic acids	3280700	3944600	3895000	10570000	8475200	7586600	2.39488	1.25995	up
Eriodictyol-8-C-glucoside	Flavonoids	Flavanones	27853000	26130000	27868000	6337700	5817400	5807900	0.21946	-2.18797	down
eriodictyol 7-O-β-D-glucopyranoside	Flavonoids	Flavanones	17967000	18303000	19063000	5899600	8427500	6965800	0.384814	-1.37777	down
Okanin-4'-O-glucoside(Marein)	Flavonoids	Chalcones	21171000	18284000	17384000	8089700	5734900	4987100	0.330965	-1.59525	down
Taxifolin-3-O-rhamnoside (Astilbin)	Flavonoids	Flavanonols	3344900	3500200	3361200	486000	490660	513950	0.146048	-2.77549	down
Eriodictyol-7-O-glucoside	Flavonoids	Flavanones	15069000	13379000	13639000	7550800	7472000	5479700	0.487146	-1.03757	down
6-C-Glucosyl-2-Hydroxynaringenin	Flavonoids	Flavanones	16095000	15487000	18222000	4609200	4553000	4442100	0.273157	-1.8722	down
LysoPE 16:1	Lipids	LPE	1097400	1222200	1433200	3087800	2615500	2879400	2.28701	1.19346	up
LysoPE 16:1(2n isomer)	Lipids	LPE	905270	955430	770630	3650500	4012600	3332600	4.17876	2.06308	up
Sieboldin	Flavonoids	Chalcones	2247100	2453800	2128800	340250	343630	355090	0.152125	-2.71667	down
LysoPE 16:0(2n isomer)	Lipids	LPE	3324000	3618000	3258600	9205500	7663100	7874800	2.42568	1.27839	up
L-Aspartic acid-O-diglucoside	Amino acids and derivatives	Amino acids and derivatives	2713300	2252700	2970000	1037400	1563600	1219700	0.481439	-1.05458	down
Caffeoyl-p-coumaroyltartaric acid	Phenolic acids	Phenolic acids	65494	40378	65721	9	9	9	0.000157349	-12.6337	down
Chrysoeriol-5-O-glucoside	Flavonoids	Flavones	289820	325440	308180	137200	142800	128910	0.442812	-1.17523	down
8-Methoxykaempferol-7-O-rhamnoside	Flavonoids	Flavonols	9	9	9	9827.5	9060.1	13140	1186.21	10.2121	up
Desmethylagrimonolide-6-O-glucoside	Phenolic acids	Phenolic acids	72411	64031	59106	9	9	9	0.000138074	-12.8223	down
Adenylocuccinic Acid	Organic acids	Organic acids	9	9	9	1101100	1078100	814750	110887	16.7587	up
Peonidin-3-O-glucoside	Flavonoids	Anthocyanidins	9	9	9	1827300	1725000	1708600	194848	17.572	up
Ellagic acid-4-O-glucoside	Tannins	Tannin	192400	204210	200070	2134900	1506500	1576800	8.74539	3.12852	up
6-Hydroxyluteolin 5-glucoside	Flavonoids	Flavones	193810	164690	222480	1564800	2036700	2166400	9.92788	3.31149	up
Quercetin-5-O-β-D-glucoside	Flavonoids	Flavonols	3807300	3566300	3478800	850970	1638300	1213000	0.341148	-1.55153	down
Quercetin-7-O-glucoside	Flavonoids	Flavonols	604970	648960	659570	303170	278690	318830	0.470703	-1.08711	down
Isoquercitrin	Flavonoids	Flavones	1788400	2513600	2867200	9	9	9	3.76611e-06	-18.0185	down
Isohyperoside	Flavonoids	Flavonols	3437800	3468000	3261900	981900	1083100	1247200	0.325757	-1.61813	down
Quercetin-3-O-galactoside (Hyperin)	Flavonoids	Flavonols	56829	60236	81449	672680	453920	552870	8.46021	3.08069	up
Hesperetin-7-O-glucoside	Flavonoids	Flavanones	1391400	1137300	1687400	3064000	3296100	3179100	2.26256	1.17796	up
Delphinidin-3-O-glucoside (Mirtillin)	Flavonoids	Anthocyanidins	1371500	1300600	1549000	702550	622130	679500	0.4748	-1.07461	down
LysoPE 17:1(2n isomer)	Lipids	LPE	205390	204800	151550	555530	710960	749640	3.58908	1.84361	up
LysoPE 17:0	Lipids	LPE	231150	256190	233660	396930	539670	512160	2.00938	1.00675	up
LysoPC 14:0	Lipids	LPC	119090	131460	125400	1385900	1289200	1431500	10.9233	3.44933	up
LysoPE 18:3(2n isomer)	Lipids	LPE	9179200	8474400	9470500	25363000	27768000	30979000	3.10093	1.6327	up
Isorhamnetin-3,7-O-disulfonate	Flavonoids	Flavones	9	9	9	20396	18846	18314	2131.7	11.0578	up
Rosinidin-3-O-glucoside	Flavonoids	Anthocyanidins	1191500	1128500	1345000	341050	347510	287090	0.266207	-1.90938	down
LysoPE 18:2	Lipids	LPE	1393600	1312100	1359400	3363100	3354900	3280300	2.45955	1.29839	up
LysoPE 18:2(2n isomer)	Lipids	LPE	2762500	2913400	2898200	10951000	10260000	12380000	3.91773	1.97002	up
3,4-Digalloylshikimic acid	Phenolic acids	Phenolic acids	77365	108020	104260	46759	52359	45375	0.498862	-1.00329	down
6-C-Methylquercetin-3-O-glucoside	Flavonoids	Flavonols	4076400	4306800	5261900	16950000	23431000	29924000	5.1524	2.36524	up
6-Methoxykaempferol-3-O-glucoside	Flavonoids	Flavonols	4489400	6352000	5335400	34801000	29560000	27634000	5.68685	2.50763	up
Tamarixetin-3-O-glucoside (Tamarixin)	Flavonoids	Flavonols	3255100	5321900	5039800	24246000	30702000	31744000	6.36655	2.67051	up
Isorhamnetin-3-O-Glucoside	Flavonoids	Flavonols	2236400	2981900	2282200	5377400	12019000	6488500	3.18444	1.67104	up
Isotamarixin	Flavonoids	Flavonols	3165200	5598700	4240900	20131000	29612000	27627000	5.94934	2.57273	up
Rhamnetin-3-O-Glucoside	Flavonoids	Flavonols	4609200	4543100	6966000	24537000	32591000	23415000	4.99699	2.32106	up
Nepetin-7-O-glucoside(Nepitrin)	Flavonoids	Flavones	4282000	7750200	6352500	31025000	45143000	39309000	6.28115	2.65103	up
Calceolarioside B	Phenolic acids	Phenolic acids	9	9	9	188750	255810	232760	25085.9	14.6146	up
1'-O-(3,4-Dihydroxyphenethyl)-O-caffeoyl-glucoside	Phenolic acids	Phenolic acids	9	9	9	220970	216330	188920	23193.3	14.5014	up
Petunidin-3-O-glucoside	Flavonoids	Anthocyanidins	38628000	28516000	32935000	11211000	15022000	11753000	0.37956	-1.3976	down
LysoPC 15:1	Lipids	LPC	141590	128480	158860	353120	363840	360050	2.51092	1.32822	up
Myricetin-3-O-glucoside	Flavonoids	Flavonols	9	9	9	810720	584950	554590	72231.9	16.1403	up
Gossypetin-8-O-glucoside	Flavonoids	Flavonols	196170	212800	230660	574890	1233300	998050	4.38729	2.13333	up
3',5',5,7-Tetrahydroxy-4'-methoxyflavanone-3'-O-glucoside	Flavonoids	Flavones	700770	627560	340330	9	9	9	1.61806e-05	-15.9154	down
LysoPC 15:0(2n isomer)	Lipids	LPC	154330	183900	125960	652060	650090	665450	4.23878	2.08365	up
LysoPC 15:0	Lipids	LPC	103150	99077	91571	402680	361680	370060	3.86122	1.94906	up
LysoPG 16:0	Lipids	Glycerol ester	597400	725540	599440	1665000	1180100	1274000	2.14271	1.09944	up
LysoPC 16:4	Lipids	LPC	37134	32722	26937	16261	11931	12623	0.421673	-1.2458	down
Feruloylcaffeoyltartaric acid	Phenolic acids	Phenolic acids	9	9	9	532890	480220	463780	54699.6	15.7392	up
Cyanidin-3-O-(6''-O-acetyl)glucoside	Flavonoids	Anthocyanidins	4387700	6061600	7594700	1885000	2914000	2185900	0.387104	-1.36921	down
LysoPC 16:2	Lipids	LPC	167240	197140	195170	2070600	2047900	1415700	9.89045	3.30604	up
LysoPC 16:2(2n isomer)	Lipids	LPC	343050	374960	379140	6087100	5841700	5849000	16.2036	4.01824	up
2'-(2,3-Dihydroxybenzoyl)gentiopicroside	Terpenoids	Monoterpenoids	9	9	9	77787	81669	90612	9261.78	13.1771	up
7S,8R-threo-3',9,9'-trihydroxy-3-methoxy-4',7-epoxy-neolignan-4-O-rhamnoside	Lignans and Coumarins	Lignans	9	9	9	344680	374910	351020	39652.2	15.2751	up
LysoPC 16:0	Lipids	LPC	10527000	11647000	12114000	26389000	31682000	26098000	2.45477	1.29559	up
LysoPC 16:0(2n isomer)	Lipids	LPC	7176700	8479400	7782300	40901000	41689000	42666000	5.34405	2.41793	up
LysoPE 20:5	Lipids	LPE	5182.9	6788.9	3891.5	19377	18510	27579	4.12688	2.04505	up
D-Panose	Others	Saccharides and Alcohols	1798900	2633300	2342900	689040	751270	837480	0.3362	-1.57261	down
LysoPC 17:2	Lipids	LPC	1205200	1394700	1318300	9049800	8395500	8845900	6.71002	2.74632	up
LysoPE 20:2	Lipids	LPE	516730	437810	538170	1189600	1144000	1144600	2.33012	1.22041	up
LysoPE 20:2(2n isomer)	Lipids	LPE	184340	261230	192090	1204200	854260	1188600	5.09215	2.34827	up
Eupatilin-7-O-glucoside	Flavonoids	Flavones	233970	373290	273990	9	9	9	3.06383e-05	-14.9943	down
LysoPC 17:1	Lipids	LPC	3924000	3870300	3691100	8071900	8996000	8834000	2.2552	1.17326	up
6'-O-Glucosylaucubin	Others	Others	9	9	9	229330	197230	202300	23291.1	14.5075	up
LysoPC 17:0	Lipids	LPC	1154500	1183500	1098100	4092700	4139500	4036200	3.57044	1.8361	up
LysoPC 17:0(2n isomer)	Lipids	LPC	456050	486970	505630	3902100	3993300	4040100	8.23905	3.04248	up
3,5-Dicaffeoylquinic acid	Phenolic acids	Phenolic acids	32011	59484	46220	201650	142830	136750	3.49439	1.80504	up
Isochlorogenic acid C	Phenolic acids	Phenolic acids	144250	88871	139080	288480	226170	259350	2.07952	1.05625	up
6'-O-Feruloyl-D-sucrose	Phenolic acids	Phenolic acids	965560	1042900	1071600	224460	237410	232580	0.225466	-2.14902	down
LysoPC 18:2(2n isomer)	Lipids	LPC	1557300	1793600	1651200	6544200	6396600	6444700	3.87547	1.95437	up
LysoPC 18:2	Lipids	LPC	1819800	2039700	2128800	4454700	5066000	5187900	2.45622	1.29644	up
Pinoresinol-4-O-glucoside	Lignans and Coumarins	Lignans	109350	131020	114270	9	9	9	7.61335e-05	-13.6811	down
LysoPC 18:1(2n isomer)	Lipids	LPC	2985800	3335600	3140500	1327900	1419800	1297500	0.427525	-1.22592	down
LysoPC 18:1	Lipids	LPC	1063900	1007600	1039400	340240	484030	400260	0.393626	-1.3451	down
LysoPC 18:0(2n isomer)	Lipids	LPC	353150	272350	323410	844040	943670	902640	2.8352	1.50345	up
LysoPC 18:0	Lipids	LPC	2248400	2472700	2333400	4945100	5140300	5426900	2.19892	1.1368	up
LysoPC 19:2(2n isomer)	Lipids	LPC	78629	91156	84357	1494800	1505800	1628600	18.215	4.18706	up
LysoPC 19:2	Lipids	LPC	36789	39456	33730	367160	324500	422480	10.1308	3.34068	up
Arctiin	Lignans and Coumarins	Lignans	9	9	9	43520	56620	46931	5447.07	12.4113	up
Malvidin-3-O-(6''-O-acetyl)glucoside	Flavonoids	Anthocyanidins	182200	230580	191310	9	9	9	4.46953e-05	-14.4495	down
LysoPC 19:1	Lipids	LPC	7574300	8556900	7984300	29974000	32099000	31823000	3.8936	1.9611	up
Syringic acid-4-O-(6''-feruloyl)glucoside	Phenolic acids	Phenolic acids	9	9	9	533500	562780	534750	60408.5	15.8825	up
Propyl 2-(trimethylammonio)ethyl phosphate	Others	Others	71524000	76716000	76884000	34428000	33841000	36719000	0.466356	-1.1005	down
LysoPC 20:3	Lipids	LPC	104230	106450	114480	441340	462840	408340	4.03654	2.01312	up
LysoPC 20:2	Lipids	LPC	1444500	1227100	1429800	5333900	5764700	5504000	4.04803	2.01722	up
Furanofructosyl-α-D-(6-mustard acyl)glucoside	Phenolic acids	Phenolic acids	300890	312010	343460	101420	49425	90994	0.252874	-1.98351	down
5'-Methoxymatairesinoside	Lignans and Coumarins	Lignans	79678	81932	83606	9	9	9	0.000110107	-13.1488	down
Glomeratose A	Phenolic acids	Phenolic acids	10408	19581	25017	62064	56983	49262	3.05983	1.61345	up
Kaempferol-3-O-arabinoside-7-O-rhamnoside	Flavonoids	Flavonols	313690	276060	463300	155300	98813	154940	0.388446	-1.36421	down
6'-O-α-D-galactopyranosylphlorigidoside C	Terpenoids	Monoterpenoids	412960	398260	394970	774030	835030	1026900	2.18536	1.12787	up
Kaempferol-3,7-O-dirhamnoside (Kaempferitrin)	Flavonoids	Flavonols	214970	330470	256760	59976	57716	43856	0.201381	-2.312	down
Luteolin-6-C-arabinoside-7-O-glucoside	Flavonoids	Flavonoid carbonoside	9	9	9	72273	89138	59404	8178.33	12.9976	up
Pinocembrin-7-O-sophoroside	Flavonoids	Flavanones	2199200	2648700	2034000	9881500	9154500	7114800	3.79994	1.92598	up
Naringin Dihydrochalcone	Flavonoids	Chalcones	231180	183270	89793	9	9	9	5.35456e-05	-14.1889	down
antheraxanthin	Terpenoids	Tetraterpene	36977	33890	40930	17181	8942.4	12602	0.34639	-1.52953	down
Biondnoid I	Flavonoids	Flavonols	92599	40535	81086	562350	441960	515190	7.09318	2.82643	up
Luteolin-7-O-(6''-caffeoyl)rhamnoside	Flavonoids	Flavones	56155	56829	64977	347700	276750	319460	5.30403	2.40709	up
Kaempferol-3-O-(6''-p-Coumaroyl)glucoside (Tiliroside)	Flavonoids	Flavonols	145650	128440	159190	744860	859250	855660	5.67709	2.50515	up
Luteolin-7-O-neohesperidoside (Lonicerin)	Flavonoids	Flavones	33169000	40167000	39700000	17885000	16712000	21291000	0.494427	-1.01617	down
Kaempferol-3-O-glucoside-7-O-rhamnoside	Flavonoids	Flavonols	36282000	39571000	42479000	17454000	21587000	18836000	0.489107	-1.03178	down
"Vitexin-2""-O-galactoside"	Flavonoids	Flavonoid carbonoside	2234800	2520600	2673000	241770	366450	348610	0.128807	-2.95672	down
Didymin (Isosakuranetin-7-O-rutinoside)	Flavonoids	Flavanones	64293	64510	69838	338960	332500	286210	4.82111	2.26937	up
Poncirin (Isosakuranetin-7-O-neohesperidoside)	Flavonoids	Flavanones	130250	149220	149500	764480	670120	807200	5.22601	2.38571	up
Kaempferol-3-O-(6''-galloyl)galactoside	Flavonoids	Flavonols	9	9	9	1000500	940450	1053700	110913	16.7591	up
Uridine 5'-diphospho-N-acetylglucosamine	Nucleotides and derivatives	Nucleotides and derivatives	855560	808530	844040	336260	369180	290880	0.397236	-1.33193	down
Gallocatechin-(4α→8)-gallocatechin	Flavonoids	Flavanols	5123200	7329600	7715800	2441300	2253000	2172900	0.34049	-1.55432	down
Quercetin-3-O-(6''-p-Coumaroyl)galactoside	Flavonoids	Flavonols	96931	117260	178510	698280	571440	431260	4.33149	2.11486	up
helichrysoside	Flavonoids	Flavonols	129090	147210	144350	547020	431040	693540	3.97385	1.99054	up
Isoluteolin-6,8-di-C-glucoside	Flavonoids	Flavones	1795100	2090200	1776600	822450	662450	996220	0.438213	-1.19029	down
Quercetin-7-O-rutinoside	Flavonoids	Flavonols	195980	203730	216080	52878	42304	52946	0.24055	-2.05559	down
Quercetin-3-O-(4''-O-glucosyl)rhamnoside	Flavonoids	Flavonols	150670	140500	179710	46132	66903	48639	0.343344	-1.54227	down
Orientin-2''-O-galactoside	Flavonoids	Flavonoid carbonoside	15999000	14218000	15438000	6207800	7749700	7471000	0.469357	-1.09124	down
safflor yellow A	Quinones	Quinones	11620000	15931000	17183000	8334300	6956600	6534000	0.487882	-1.0354	down
Quercetin-3-O-glucoside-7-O-rhamnoside	Flavonoids	Flavonols	180520	147070	190330	51739	53245	53379	0.305767	-1.70949	down
Kaempferol-3-O-sophoroside	Flavonoids	Flavonols	1262200	1284800	1037500	304120	266750	145250	0.199782	-2.3235	down
6'-O-β-D-glucopyranosylbarlerin	Terpenoids	Monoterpenoids	3099400	3641400	3423900	1469900	1613200	1480300	0.448946	-1.15539	down
Cyanidin-3,5-O-diglucoside (Cyanin)	Flavonoids	Anthocyanidins	1828300	1995500	1853400	687110	584820	688210	0.345265	-1.53422	down
Oxiglutatione	Amino acids and derivatives	Amino acids and derivatives	22746000	30645000	40484000	6398600	5319100	4053300	0.168	-2.57347	down
saffloquinoside D	Flavonoids	Chalcones	10295000	10940000	9677300	4234900	4054200	4591800	0.416692	-1.26295	down
Cyanidin-3-O-(3'',6''-O-dimalonyl)glucoside	Flavonoids	Anthocyanidins	628920	786840	919620	167320	199900	211260	0.247703	-2.01332	down
1,8,10-Trihydroxy-6H-naphtho[1,2-b]benzo[d]pyran-6-one-12-O-[6'-O-(3''',4'',5''-trihydryoxybenzoyl)] glucoside	Quinones	Quinones	548230	633330	652870	167560	160230	184870	0.279466	-1.83926	down
6-C-Methylquercetin-3-O-rutinoside	Flavonoids	Flavonols	1245600	975830	3190200	10480000	10330000	7449700	5.22203	2.38461	up
Tamarixetin-3-O-glucoside-7-O-rhamnoside	Flavonoids	Flavonols	1925100	3145500	1226500	13391000	15351000	12124000	6.48965	2.69814	up
Hesperidin methylchalcone	Flavonoids	Chalcones	29338	16206	20645	195540	219610	77466	7.44257	2.8958	up
Isoacteoside	Phenolic acids	Phenolic acids	972000	929950	759750	174610	138130	101350	0.155574	-2.68433	down
Petunidin-3-O-rutinoside	Flavonoids	Anthocyanidins	73643	103330	108430	9	9	9	9.46031e-05	-13.3678	down
6'-Hydroxykaempferol-3,6-O-Diglucoside	Flavonoids	Flavonols	9	9	9	948180	876150	894030	100680	16.6194	up
6-Hydroxykaempferol-7,6'-O-Diglucoside	Flavonoids	Flavonols	2977200	2612400	2754800	986500	618350	628060	0.267594	-1.90188	down
1-O-p-Coumaroyl-4,6-(S)-HHDP-β-D-glucose	Phenolic acids	Phenolic acids	3767700	4919900	3654600	597180	722550	758990	0.168424	-2.56983	down
3-O-p-Coumaroyl-4,6-(S)-HHDP-β-D-glucose	Phenolic acids	Phenolic acids	4130600	5052500	3636800	593520	755690	580690	0.150539	-2.73179	down
4-Dihydroxyphenethoxy-8-O-β-D-[6-O-(4-O-β-D-glucopyranosyl)-feruloyl]glucopyranoside	Phenolic acids	Phenolic acids	860660	975560	899970	408820	392330	421830	0.446965	-1.16177	down
Isorhamnetin-3,7-O-diglucoside	Flavonoids	Flavonols	385110	414970	381830	9	9	9	2.28444e-05	-15.4178	down
Isorhamnetin-3-O-sophoroside	Flavonoids	Flavonols	5981300	6637100	5417500	2586700	1976200	1824600	0.354155	-1.49755	down
kaempferol 3-O-(2-O-acetylglucosy1) glucoside	Flavonoids	Flavonols	700520	1018400	915290	185850	204590	259350	0.246674	-2.01932	down
kaempferol 3-O-(2-O-acetylglucosyl)glucoside	Flavonoids	Flavonols	872140	975350	1523000	577400	436690	428440	0.427988	-1.22436	down
Tricin-7-O-(2''-O-rhamnosyl)galacturonide	Flavonoids	Flavones	50754	45279	54012	27057	17184	30045	0.495091	-1.01423	down
Luteolin-7-O-(6''-malonyl)glucoside-5-O-arabinoside	Flavonoids	Flavones	298520	346300	367670	161630	144600	154060	0.454612	-1.13729	down
Stachyose	Others	Saccharides and Alcohols	12022	11457	12364	1453.7	3112.9	2847.7	0.206855	-2.27331	down
Limocitrin-3-O-sophoroside	Flavonoids	Flavonols	806480	911220	995060	361170	339880	406800	0.408385	-1.292	down
3,3',5,7-Tetrahydroxy-4',6-Dimethoxyflavone-7-O-Gentiobioside; (Laciniatin-7-O-Gentiobioside)	Flavonoids	Flavonols	1053600	1994600	2139900	336570	593890	492300	0.274235	-1.86651	down
(+)-Sesaminol 2-O-Beta-D-Gentiobioside	Lignans and Coumarins	Lignans	4792100	4982000	5434400	12028000	12328000	12911000	2.45041	1.29302	up
Kaempferol-3-O-(6''-Malonyl)glucoside-7-O-Glucoside	Flavonoids	Flavonols	32836000	31497000	32196000	14172000	12878000	12506000	0.409784	-1.28707	down
Nortrachelogenin-4'-O-gentiobioside	Lignans and Coumarins	Lignans	122260	158160	113090	229660	312280	313170	2.17303	1.11971	up
isorhamnetin-3-O-(6''-malonylglucoside)-7-O-glucoside	Flavonoids	Flavonols	142230	113900	113160	9	9	9	7.31133e-05	-13.7395	down
Luteolin-7-O-Sophoroside-5-O-arabinoside	Flavonoids	Flavones	16006000	19496000	13504000	3592300	3503400	4833800	0.243429	-2.03842	down
Naringenin-7-O-Rutinoside-4'-O-glucoside	Flavonoids	Flavanones	1530800	1627000	1654100	289880	205890	264680	0.158035	-2.66168	down
liriodendrin;Syringaresinol-di-O-glucoside	Lignans and Coumarins	Lignans	12659	19797	22765	4414.5	5000.1	3499.1	0.233855	-2.09631	down
Eleutheroside E	Lignans and Coumarins	Lignans	951340	962150	804710	142290	106690	135150	0.141318	-2.82299	down
(3-Mustard acyl)-fructosyl-α-D-(6-mustard acyl)glucoside	Phenolic acids	Phenolic acids	55191	40325	53340	15007	15391	21183	0.346516	-1.52901	down
Kaempferol-3-O-neohesperidoside-7-O-glucoside	Flavonoids	Flavonols	1512100	1324600	1741000	391460	511210	499550	0.306315	-1.70691	down
Kaempferol-3-O-sophoroside-7-O-rhamnoside	Flavonoids	Flavonols	1508500	1426600	1434500	473280	349780	556490	0.315715	-1.6633	down
Kaempferol-3-O-rutinoside-7-O-glucoside	Flavonoids	Flavonols	1348300	1655300	1534100	554970	666470	522430	0.384307	-1.37967	down
Alcesefoliside	Flavonoids	Flavones	19272	29900	10097	9	9	9	0.00045555	-11.1001	down
Kaempferol-3-O-(6'''-Caffeoyl)glucosyl-(1→2)-Galactoside	Flavonoids	Flavonols	395400	432600	486880	57333	22210	76533	0.1187	-3.07461	down
Cyanidin-3-O-sophoroside-5-O-glucoside	Flavonoids	Anthocyanidins	1581300	1504300	2077400	576940	515630	431220	0.295137	-1.76055	down
Isorhamnetin-3-O-sophoroside-7-O-rhamnoside	Flavonoids	Flavonols	68576	137900	78851	35566	31941	40921	0.380013	-1.39588	down
4-O-(6'-O-Glucosylcaffeoylglucosylferuloyl)-4-hydroxybenzyl alcohol	Phenolic acids	Phenolic acids	3884	4291.3	4990.2	9	9	9	0.00205081	-8.92959	down
Luteolin-7-O-(2''''-O-rhamnosyl)sophorotrioside	Flavonoids	Flavones	364690	338580	342630	135060	123540	102300	0.345062	-1.53507	down
Quercetin-3-O-(6''-Caffeoyl)sophoroside-7-O-rhamnoside	Flavonoids	Flavonols	9	9	9	58192	25078	107500	7065.56	12.7866	up
Quercetin-3-O-(6''-feruloyl)glucoside-7-O-rutinoside	Flavonoids	Flavonols	178100	172850	77949	17044	21433	39048	0.180754	-2.4679	down

## Sheet:  Table S6
TABLE S6 | RNA sequencing data and corresponding quality control information.
Sample	Raw reads (M)	Clean reads (M)	Clean Bases (Gb)	Q20 (%)	Q30 (%)	GC Content (%)
S0-1	43.82	42.31	6.35	96.56	91.12	49.14
S0-2	43.82	42.44	6.37	96.75	91.58	49.48
S0-3	43.82	42.49	6.37	96.62	91.22	48.89
S1-1	43.82	42.53	6.38	96.72	91.34	47.58
S1-2	43.82	42.5	6.37	96.74	91.5	48.71
S1-3	43.82	42.59	6.39	96.68	91.33	48.84
S2-1	43.82	42.5	6.38	96.67	91.33	48.85
S2-2	43.82	42.68	6.4	96.82	91.69	48.46
S2-3	43.82	42.73	6.41	96.78	91.53	48.23
S3-1	43.82	42.35	6.35	96.84	91.75	49.71
S3-2	40.28	38.17	5.72	96.59	90.89	47.61
S3-3	43.82	42.45	6.37	96.72	91.44	48.88
